# Supplementary material for: Long-term impact and biological recovery in a deep-sea mining track
Source: Nature. 2025 Mar 26;642(8066):112–8. doi: 10.1038/s41586-025-08921-3 (PMC12137123; doi:10.1038/s41586-025-08921-3)
Supplement: Supplementary file 1 — Excel file with data used in paper. Includes the metadata table (Metadata) for all samples collected in OMC track site on expedition JC241. A summary (Summary Data) is included, which includes the variables, units, sample types and group averages, numbers of samples and standard deviations. Worksheets containing detailed datasets on sediment chemistry (TOC_TN), grain size (Grain Size), sediment macrofauna (SedimentMacrofauna), nodule macrofauna (NoduleMacrofauna), microbes (Microbes), meiofaunal foraminifera (MeiofaunalForaminifera) and megafauna (Megafauna) are provided. These data are used in the figures and other assessments in this study. [file 41586_2025_8921_MOESM1_ESM.xlsx]

## Sheet: Metadata
			STATION START								GEAR REACHING THE BOTTOM/MAX DEPTH								GEAR LEAVING THE BOTTOM								STATION END (Gear on Deck)
Station	Optional Event-Label	Gear	Julian Day	UTC Date	UTC-time	Latitude (N)		Longitude (W)		Depth (m)	Julian Day	UTC Date	UTC-time	Latitude (N)		Longitude (W)		Gear Depth (m)	Julian Day	UTC Date	UTC-time	Latitude (N)		Longitude (W)		Gear Depth (m)	Julian Day	UTC Date	UTC-time	Latitude (N)		Longitude (W)		Depth corrected (m)
JC241_009	CTD03	CTD	23045	2023-02-14	20:38:00	13	43.876	126	13.36	4717	23045	2023-02-14	22:06:00	13	43.8748	126	13.3597	4694									23045	2023-02-14	23:59:00	13	43.875	126	13.875
JC241_011	Gravity core 1	Gravity Corer	23046	2023-02-15	12:19:00	13	44.21	126	12.17	4685	23046	2023-02-15	13:32:00	13	44.207	126	12.172	4749	23046	2023-02-15	13:44:00	13	44.207	126	12.172	4749	23046	2023-02-15	15:05:00	13	44.207	126	12.172	4687
JC241_012	Box core 1	Boxcore	23046	2023-02-15	15:40:00	13	44.209	126	12.1987	4685	23046	2023-02-15	17:52:00	13	44.21	126	12.2	4684	23046	2023-02-15	17:53:00	13	44.21	126	12.2	4684	23046	2023-02-15	19:26:00	13	44.208	126	12.201	4659
JC241_013	ROV dive 399	ISIS ROV	23046	2023-02-15	20:25:00	13	43.846	126	12.746	4712	23047	2023-02-16	00:17:00	13	43.8748	126	12.7137	4700	23047	2023-02-16	10:12:00	13	44.3031	126	13.235	4700	23047	2023-02-16	16:36:00	13	43.531	126	13.246
JC241_014	Box core 2	Boxcore	23047	2023-02-16	17:19:00	13	44.21	126	12.2	4688	23047	2023-02-16	19:15:00	13	44.21	126	12.201	4682	23047	2023-02-16	19:16:00	13	44.21	126	12.201	4682	23047	2023-02-16	20:50:00	13	44.2101	126	12.1992	4689
JC241_015	Fish trap	Fish / Amphipod trap lander	23047	2023-02-16	21:36:00	13	44.1618	126	12.032	4668	23048	2023-02-17	00:30:00	13	44.1618	126	12.032	4668	23049	2023-02-18	22:34:00	13	44.1618	126	12.032		23049	2023-02-18	01:39:00	13	44.21	126	11.947
JC241_016	Box core 3	Boxcore	23047	2023-02-16	22:05:00	13	44.2121	126	12.2078	4689	23047	2023-02-16	23:59:00	13	44.2111	126	12.2077	4689	23047	2023-02-16	23:59:00	13	44.2111	126	12.2077	4689	23048	2023-02-17	01:27:00	13	44.21	126	12.21	4699
JC241_017	ROV dive 400	ISIS ROV	23048	2023-02-17	02:37:00	13	44.41	126	13.34	4715	23048	2023-02-17	07:23:00	13	44.4	126	13.2	4726	23048	2023-02-17	12:27:00	13	43.599	126	13.344	4737	23048	2023-02-17	18:39:00	13	43.599	126	13.344	4737
JC241_018	Box core 4	Boxcore	23048	2023-02-17	22:41:00	13	43.95	126	12.25	4693	23048	2023-02-17	21:14:00	13	43.95	126	12.25	4698	23048	2023-02-17	21:15:00	13	43.95	126	12.25	4698	23048	2023-02-17	22:41:00	13	43.95	126	12.25	4698
JC241_019	Megacore 1	Megacore	23049	2023-02-18	02:19:00	13	43.949	126	12.25	4682	23049	2023-02-18	04:34:00	13	43.95	126	12.25	4704	23049	2023-02-18	04:35:00	13	43.95	126	12.25	4704	23049	2023-02-18	06:28:00	13	43.9498	126	12.2503	4692
JC241_020	Box core 5	Boxcore	23049	2023-02-18	07:13:00	13	44.301	126	12.339	4664	23049	2023-02-18	09:07:00	13	44.299	126	12.339	4664	23049	2023-02-18	09:08:00	13	44.299	126	12.339	4664	23049	2023-02-18	10:27:00	13	44.299	126	12.339	4664
JC241_021	Gravity core 2	Gravity Corer	23049	2023-02-18	11:27:00	13	44.301	126	12.34	4705	23049	2023-02-18	12:50:00	13	44.301	126	12.34	4705	23049	2023-02-18	12:53:00	13	44.301	126	12.34	4705	23049	2023-02-18	14:18:00	13	44.301	126	12.34	4705
JC241_022	Box core 6	Boxcore	23049	2023-02-18	14:59:00	13	44.249	126	12.289	4696	23049	2023-02-18	16:56:00	13	44.249	126	12.289	4696	23049	2023-02-18	16:57:00	13	44.249	126	12.289	4696	23049	2023-02-18	18:26:00	13	44.249	126	12.289	4696
JC241_023	ROV dive 401	ISIS ROV	23049	2023-02-18	19:24:00	13	44.532	126	13.273	4720	23049	2023-02-18	23:37:00	13	44.527	126	12.239	4720	23050	2023-02-19	00:00:00	13	44.527	126	13.254	4726	23050	2023-02-19	04:06:00	13	44.527	126	13.254	4726
JC241_024	Megacore 2	Megacore	23050	2023-02-19	04:42:00	13	44.248	126	12.288	4697	23050	2023-02-19	06:52:00	13	44.248	126	12.288	4716	23050	2023-02-19	06:54:00	13	44.248	126	12.288	4716	23050	2023-02-19	08:36:00	13	44.248	126	12.2889	4697
JC241_025	Box core 7	Boxcore	23050	2023-02-19	09:24:00	13	44.114	126	12.324	4702	23050	2023-02-19	11:20:00	13	44.114	126	12.324	4702	23050	2023-02-19	11:21:00	13	44.114	126	12.324	4702	23050	2023-02-19	12:50:00	13	44.114	126	12.324	4702
JC241_026	Box core 8	Boxcore	23050	2023-02-19	13:15:00	13	44.248	126	12.343	4710	23050	2023-02-19	15:08:00	13	44.248	126	12.343	4710	23050	2023-02-19	15:09:00	13	44.248	126	12.343	4710	23050	2023-02-19	16:57:00	13	44.248	126	12.343	4710
JC241_027	Fish trap	Fish / Amphipod trap lander	23050	2023-02-19	17:38:00	13	44.151	126	12.901	4722	23050	2023-02-19	20:10:00	13	44.151	126	12.901	4722	23052	2023-02-21	15:18:00	13	44.151	126	12.901	4722	23052	2023-02-21	17:48:00
JC241_028	Gravity core 3	Gravity Corer	23050	2023-02-19	21:09:00	13	43.82	126	12.27	4600	23050	2023-02-19	22:18:00	13	43.82	126	12.27	4696	23050	2023-02-19	22:19:00	13	43.82	126	12.27	4696	23050	2023-02-19	23:46:00	13	43.82	126	12.27	4696
JC241_029	Boxcore 9	Boxcore	23051	2023-02-20	00:41:00	13	43.855	126	12.249	4694	23051	2023-02-20	02:36:00	13	43.856	126	12.247	4704	23051	2023-02-20	02:37:00	13	43.856	126	12.247	4704	23051	2023-02-20	04:07:00	13	43.855	126	12.246	4693
JC241_030	Megacore 3	Megacore	23051	2023-02-20	15:01:00	13	43.856	126	12.247	4694	23051	2023-02-20	17:09:00	13	43.857	126	12.247	4691	23051	2023-02-20	17:12:00	13	43.857	126	12.247	4691	23051	2023-02-20	18:56:00	13	43.857	126	12.247	4693
JC241_031	CTD04	CTD	23051	2023-02-20	19:31:00	13	44.251	126	12.299	4699	23051	2023-02-20	21:03:00	13	44.25	126	12.3	4675	23051	2023-02-20	22:21:00	13	44.25	126	12.301	4699	23051	2023-02-20	22:43:00	13	44.25	126	12.301	4699
JC241_032	ROV Dive 402	ISIS ROV	23051	2023-02-20	23:18:00	13	44.538	126	13.281	4722	23052	2023-02-21	03:26:00	13	44.226	126	13.265	4722	23052	2023-02-21	05:58:00	13	43.946	126	13.175	4697	23052	2023-02-21	09:48:00	13	43.887	126	13.23	4698
JC241_033	Boxcore 10	Boxcore	23052	2023-02-21	10:24:00	13	44.1003	126	13.2377	4728	23052	2023-02-21	12:33:00	13	44.103	126	13.2378	4600	23052	2023-02-21	12:36:00	13	44.103	126	13.2378	4600	23052	2023-02-21	16:00:00	13	44.103	126	13.2378	4600
JC241_034	Gravity core 4	Gravity Corer	23052	2023-02-21	18:49:00	13	44.1	126	13.238	4707	23052	2023-02-21	19:50:00	13	44.1	126	13.238	4707	23052	2023-02-21	19:51:00	13	44.1	126	13.238	4707	23052	2023-02-21	21:22:00	13	44.102	126	13.239	4705
JC241_056	Fish trap	Fish / Amphipod trap lander	23058	2023-02-27	07:02:00	13	43.0199	126	11.0262	4580	23058	2023-02-27	09:00:00	13	43.0199	126	11.0262	4580	23060	2023-03-01	00:30:00	13	43.41	126	11.364	4650	23060	2023-03-01	02:30:00	13	43.41	126	11.364	4650
JC241_057	Megacore 4	Megacore	23058	2023-02-27	07:48:00	13	44.17	126	13.23	4711	23058	2023-02-27	10:04:00	13	44.148	126	13.224	4739	23058	2023-02-27	10:06:00	13	44.148	126	13.224	4739	23058	2023-02-27	11:52:00	13	44.148	126	13.224	4739
JC241_058	Gravity Core 5	Gravity Corer	23058	2023-02-27	13:02:00	13	44.165	126	13.233	4739	23058	2023-02-27	14:38:00	13	44.165	126	13.233	4739	23058	2023-02-27	14:40:00	13	44.165	126	13.233	4739	23058	2023-02-27	16:11:00	13	44.165	126	13.233	4739
JC241_059	ROV Dive 403	ISIS ROV	23058	2023-02-27	17:05:00	13	44.349	126	13.268	4702	23058	2023-02-27	21:42:00	13	44.3157	126	13.3789	4702	23059	2023-02-28	21:42:00	13	44.1464	126	12.352	4690	23060	2023-03-01	01:36:00	13	44.1933	126	12.364	4705
JC241_060	ROV Dive 404	ISIS ROV	23060	2023-03-01	05:01:00	13	44.1055	126	12.354	4698	23060	2023-03-01	09:37:00	13	44.0023	126	12.3351	4692	23060	2023-03-01	13:26:00	13	44.7053	126	12.426	4680	23060	2023-03-01	17:58:00	13	44.7257	126	12.5235	4680
JC241_061	Boxcore 30	Boxcore	23060	2023-03-01	18:38:00	13	44.17	126	12.23	4712	23060	2023-03-01	20:35:00	13	44.154	126	13.2264	4712	23060	2023-03-01	20:37:00	13	44.154	126	13.2264	4712	23060	2023-03-01	22:07:00	13	44.17	126	12.23	4712
JC241_062	ROV Dive 405	ISIS ROV	23060	2023-03-01	23:15:00	13	44.7257	126	12.5236	4679	23061	2023-03-02	03:21:00	13	44.6765	126	12.381	4681	23061	2023-03-02	20:37:00	13	43.4715	126	12.2343	4698	23062	2023-03-03	00:30:00	13	43.471	126	12.234	4698
JC241_063	Megacore 5	Megacore	23062	2023-03-03	01:11:00	13	44.165	126	13.323	4715	23062	2023-03-03	03:21:00	13	44.165	126	12.232	4722	23062	2023-03-03	03:23:00	13	44.165	126	12.232	4722	23062	2023-03-03	05:22:00	13	44.165	126	12.232	4722
JC241_064	Fish trap	Fish / Amphipod trap lander	23062	2023-03-03	05:55:00	13	44.842	126	13.211	4732	23062	2023-03-03	05:55:00	13	44.842	126	13.211	4732									23064	2023-03-05	04:14:00	13	44.9608	126	13.482	4703
JC241_065	Boxcore 31	Boxcore	23062	2023-03-03	06:22:00	13	44.1102	126	13.23	4732	23062	2023-03-03	08:22:00	13	44.1102	126	13.23	4732	23062	2023-03-03	08:24:00	13	44.1102	126	13.23	4732	23062	2023-03-03	09:52:00	13	44.1102	126	13.23	4732
JC241_066	Gravity core 6	Gravity Corer	23062	2023-03-03	10:43:00	13	44.114	126	12.324	4701	23062	2023-03-03	12:04:00	13	44.114	126	12.324	4701	23062	2023-03-03	12:06:00	13	44.114	126	12.324	4701	23062	2023-03-03	13:33:00	13	44.114	126	12.324	4701
JC241_067	Boxcore 32	Boxcore	23062	2023-03-03	14:11:00	13	44.01	126	13.206	4724	23062	2023-03-03	16:11:00	13	44.01	126	13.206	4724	23062	2023-03-03	16:12:00	13	44.01	126	13.206	4724	23062	2023-03-03	17:56:00	13	44.01	126	13.206	4724
JC241_068	Gravity core 7	Gravity Corer	23063	2023-03-04	03:12:00	13	44.048	126	12.017	4666	23063	2023-03-04	04:19:00	13	44.049	126	12.015	4671	23063	2023-03-04	04:21:00	13	44.049	126	12.015	4671	23063	2023-03-04	05:38:00	13	44.049	126	12.015	4671
JC241_069	ROV Dive 406	ISIS ROV	23063	2023-03-04	08:24:00	13	44.1753	126	13.2482	4700	23063	2023-03-04	12:14:00	13	44.17	126	13.25	4705	23063	2023-03-04	22:23:00	13	23.9389	126	13.172	4687	23064	2023-03-05	02:33:00	13	43.922	126	13.2231	4692
JC241_070	Boxcore 32	Boxcore	23064	2023-03-05	04:45:00	13	44.14	126	13.24	4705	23064	2023-03-05	06:47:00	13	44.1173	126	13.2191	4705	23064	2023-03-05	06:49:00	13	44.1173	126	13.2191	4705	23064	2023-03-05	08:34:00	13	44.14	126	13.24	4705
JC241_071	Megacore 6	Megacore	23064	2023-03-05	09:16:00	13	44.114	126	12.323	4696	23064	2023-03-05	11:29:00	13	44.114	126	12.322	4696	23064	2023-03-05	11:33:00	13	44.114	126	12.322	4696	23064	2023-03-05	13:15:00	13	44.115	126	12.322	4696
JC241_072	Boxcore 33	Boxcore	23064	2023-03-05	13:53:00	13	44.077	126	13.231	4705	23064	2023-03-05	15:54:00	13	44.064	126	13.218	4705	23064	2023-03-05	15:56:00	13	44.064	126	13.218	4705	23064	2023-03-05	17:26:00	13	44.064	126	13.218	4705
JC241_073	ROV Dive 407	ISIS ROV	23064	2023-03-05	20:28:00	13	44.189	126	13.225	4716	23065	2023-03-06	00:36:00	13	44.184	126	13.224	4706	23065	2023-03-06	15:22:00	13	43.9352	126	13.1747	4664	23065	2023-03-06	19:13:00	13	43.8792	126	13.2084	4700
JC241_074	Megacore 7	Megacore	23065	2023-03-06	19:55:00	13	44.0509	126	12.0163	4670	23065	2023-03-06	22:02:00	13	44.0497	126	12.0164	4668	23065	2023-03-06	22:04:00	13	44.0497	126	12.0164	4668	23065	2023-03-06	23:50:00	13	44.0506	126	12.016	4672
JC241_075	Megacore 8	Megacore	23066	2023-03-07	00:24:00	13	44.12	126	13.24	4730	23066	2023-03-07	02:37:00	13	44.1215	126	13.2387	4724	23066	2023-03-07	02:39:00	13	44.1215	126	13.2387	4724	23066	2023-03-07	04:35:00	13	44.1207	126	13.2378	4706
JC241_076	ROV Dive 408	ISIS ROV	23066	2023-03-07	05:15:00	13	44.205	126	13.233	4711	23066	2023-03-07	09:03:00	13	44.1897	126	13.1928	4715	23066	2023-03-07	21:39:00	13	44.205	126	13.233	4711	23066	2023-03-07	21:39:00	13	44.2734	126	13.2974	4740
JC241_077	Boxcore 33	Boxcore	23066	2023-03-07	22:02:00	13	44.08	126	13.23	4716	23067	2023-03-08	00:01:00	13	44.0495	126	13.2239	4672	23067	2023-03-08	00:04:00	13	44.0483	126	13.2027	4603	23067	2023-03-08	01:31:00	13	44.08	126	13.23	4711
JC241_078	Boxcore 34	Boxcore	23067	2023-03-08	02:42:00	13	44.03	126	13.22	4735	23067	2023-03-08	04:39:00	13	44.0268	126	13.2102	4670	23067	2023-03-08	04:41:00	13	44.0268	126	13.2102	4670	23067	2023-03-08	06:11:00	13	44.03	126	13.23	4698
JC241_079	Boxcore 35	Boxcore	23067	2023-03-08	07:07:00	13	44.14	126	13.2381	4707	23067	2023-03-08	09:08:00	13	44.124	126	13.23	4706	23067	2023-03-08	09:10:00	13	44.124	126	13.23	4706	23067	2023-03-08	10:37:00	13	44.1406	126	13.2387	4700
JC241_081	Boxcore 36	Boxcore	23067	2023-03-08	11:47:00	13	38.1195	126	11.9818	4702	23067	2023-03-08	13:46:00	13	38.1208	126	11.9805	4730	23067	2023-03-08	13:48:00	13	38.1208	126	11.9805	4730	23067	2023-03-08	15:14:00	13	38.1208	126	11.9795	4704
JC241_082	ROV Dive 409	ISIS ROV	23067	2023-03-08	17:53:00	13	44.3633	126	13.2435	4713	23067	2023-03-08	21:52:00	13	44.2854	126	13.2403	4713	23068	2023-03-09	23:00:00	12	43.4371	126	13.1269	4689	23069	2023-03-10	03:08:00	13	43.3091	126	13.228	4678
JC241_083	Boxcore 37	Boxcore	23069	2023-03-10	03:34:00	13	44.1392	126	13.2393	4700	23069	2023-03-10	05:31:00	13	44.1394	126	13.2392	4713	23069	2023-03-10	05:33:00	13	44.1394	126	13.2392	4713	23069	2023-03-10	07:02:00	13	44.14	126	13.2384	4710
JC241_084	Boxcore 38	Boxcore	23069	2023-03-10	08:11:00	13	44.1595	126	13.2383	4700	23069	2023-03-10	10:11:00	13	44.1432	126	13.2295	4709	23069	2023-03-10	10:13:00	13	44.1432	126	13.2295	4709	23069	2023-03-10	11:38:00	13	44.158	126	13.2379	4709
JC241_085	Boxcore 39	Boxcore	23069	2023-03-10	12:43:00	13	44.076	126	13.23	4703	23069	2023-03-10	14:35:00	13	44.058	126	13.218	4709	23069	2023-03-10	14:45:00	13	44.058	126	13.218	4709	23069	2023-03-10	16:13:00	13	44.0765	126	13.231	4703
JC241_086	Rov Dive 410	ISIS ROV	23069	2023-03-10	17:02:00	13	43.982	126	13.179	4699	23069	2023-03-10	17:02:00	13	43.982	126	13.179	4699	23070	2023-03-11	15:00:00	13	43.9403	126	12.2417	4638	23070	2023-03-11	18:30:00	13	44.0474	126	12.293	4638
JC241_087	Boxcore 40	Boxcore	23070	2023-03-11	18:59:00	13	44.029	126	13.226	4700	23070	2023-03-11	20:54:00	13	44.017	126	13.215	4700	23070	2023-03-11	20:54:00	13	44.017	126	13.215	4700	23070	2023-03-11	22:23:00	13	44.0295	126	13.226	4700
JC241_088	Boxcore 41	Boxcore	23070	2023-03-11	23:23:00	13	44.15	126	12.15	4682	23071	2023-03-12	01:21:00	13	44.15	126	12.15	4689	23071	2023-03-12	01:21:00	13	44.15	126	12.15	4689	23071	2023-03-12	02:50:00	13	44.15	126	12.15	4682
JC241_089	ROV Dive 411	ISIS ROV	23071	2023-03-12	04:05:00	13	43.61	126	12.25	4700	23071	2023-03-12	08:04:00	13	43.6014	126	12.2664	4685	23071	2023-03-12	19:07:00	13	43.866	126	12.209	4638	23071	2023-03-12	22:45:00	13	43.861	126	12.2735	4688
JC241_090	CTD05	CTD	23071	2023-03-12	23:13:00	13	43.8	126	12.25	4690	23072	2023-03-13	00:43:00	13	43.8043	126	12.2685	4692	23072	2023-03-13	00:53:00	13	43.8043	126	12.2679	4692	23072	2023-03-13	02:16:00	13	43.8043	126	12.2692	4692

## Sheet: Summary Data
Variable	Units	Sample Type	Track n	Track mean	Track standard deviation	Plume/near track n	Plume/near track mean	Plume/near track standard deviation	All Disturbed n	All Disturbed mean	All Disturbed standard deviation	Control n	Control mean	Control standard deviation	Pre distubance n	Pre disturbance mean	Pre disturbance standard deviation
Sediment-dwelling macrofauna	Numbers per m2 seafloor	50 x 50 cm boxcore sample, top 100 mm of sediment. Volume 0.025 m3.	NA	NA	NA	NA	NA	NA	13	179.714	45.7059	6	48.3333	15.7438	NA	NA	NA
Nodule-dwelling macrofauna	Numbers per m2 seafloor	50 x 50 cm boxcore sample, top 100 mm of sediment. Volume 0.025 m3.	NA	NA	NA	NA	NA	NA	13	43.6923	32.0608	6	12.3333	7.20185	NA	NA	NA
Meiofaunal-sized foraminifera	Numbers per cm2 seafloor	ROV pushcore	6	6.66195	4.24859	6	10.1108	7.88012	12	8.38639	6.29877	6	11.0423	2.03737	NA	NA	NA
Megafaunal-sized xenophyophores	Numbers per m2 seafloor	Photographic transect, each >200 m2	4	4.80858	0.533517	4	7.34722	0.92086	8	6.0779	1.52537	4	6.96789	0.193889	NA	NA	NA
Megafaunal density	Numbers per m2 seafloor	Photographic transect, each >200 m2	4	0.0766527	0.018086	4	0.593192	0.112366	8	0.334922	0.285978	4	0.326268	0.0223895	7	0.282941	0.0382602
Sediment Total Organic Carbon	%	ROV pushcore or megacore	18	0.456667	0.138139	9	0.572222	0.101953	27	0.550147	0.102753	10	0.579383	0.0579492	NA	NA	NA
Sediment Total Nitrogen	%	ROV pushcore or megacore	18	0.0619247	0.0178662	9	0.0788889	0.0105409	27	0.0675794	0.0175871	10	0.0683845	0.00967213	NA	NA	NA
Carbon assimilation	mg C m-2 d-1	ROV pushcore	2	0.0318562	0.00831608	2	0.0122817	0.0023608	NA	NA	NA	NA	NA	NA	NA	NA	NA
Microbial biomass	mg C m-2	ROV pushcore	2	92.6692	86.3149	2	52.406	34.7971	NA	NA	NA	NA	NA	NA	NA	NA	NA

## Sheet: TOC_TN
Station	Deployment	Core #	Horizon_depth_centre_mm	Location	TN%	TC%	TOC%	TOC/TN_Molar	TC/TN molar	CaCO3%
JC241_030	Megacore	4	2.5	Control	0.07	0.59	0.55	9.17	9.83333	0.333333
JC241_071	Megacore	12	2.5	Control	0.06	0.62	0.62	12.06	12.0556	0
JC241_074	Megacore	14	2.5	Control	0.09	0.64	0.54	7	8.2963	0.833333
JC241_024	Megacore	1	2.5	Control	0.06	0.43	0.47	9.13889	8.36111	0
JC241_024	Megacore	2	2.5	Control	0.0659339	0.647331	0.612552	10.8388	11.4542	0.289826
JC241_024	Megacore	3	2.5	Control	0.0668947	0.587308	0.547547	9.5494	10.2428	0.331344
JC241_030	Megacore	5	2.5	Control	0.0663802	0.700998	0.606963	10.6677	12.3204	0.783618
JC241_030	Megacore	6	2.5	Control	0.0646363	0.651698	0.626765	11.3129	11.763	0.207778
JC241_071	Megacore	13	2.5	Control	0.06	0.589169	0.55	10.6944	11.4561	0
JC241_074	Megacore	15	2.5	Control	0.08	0.71	0.67	9.77083	10.3542	0.333333
JC241_073	ROV Push Core	13	2.5	Plume	0.08	0.65	0.6	8.75	9.47917	0.416667
JC241_073	ROV Push Core	14	2.5	Plume	0.08	0.58	0.54	7.88	8.45833	0.333333
JC241_073	ROV Push Core	15	2.5	Plume	0.08	0.62	0.57	8.31	9.04167	0.416667
JC241_073	ROV Push Core	16	2.5	Plume	0.1	0.81	0.66	7.7	9.45	1.25
JC241_073	ROV Push Core	17	2.5	Plume	0.08	0.63	0.59	8.6	9.1875	0.333333
JC241_073	ROV Push Core	18	2.5	Plume	0.06	0.39	0.35	6.81	7.58333	0.333333
JC241_095	ROV Push Core	19	2.5	Plume	0.08	0.72	0.72	10.5	10.5	0
JC241_073	ROV Push Core	5	2.5	Plume	0.07	0.56	0.53	8.83	9.33333	0.25
JC241_073	ROV Push Core	6	2.5	Plume	0.08	0.64	0.59	8.6	9.33333	0.416667
JC241_013	ROV Push Core	1	2.5	Track	0.05	0.34	0.3	7	7.93333	0.333333
JC241_013	ROV Push Core	2	2.5	Track	0.05	0.34	0.31	7.23	7.93333	0.25
JC241_013	ROV Push Core	3	2.5	Track	0.05	0.4	0.37	8.63	9.33333	0.25
JC241_073	ROV Push Core	7	2.5	Track	0.07	0.34	0.31	5.17	5.66667	0.25
JC241_073	ROV Push Core	8	2.5	Track	0.06	0.4	0.39	7.58	7.77778	0.0833333
JC241_073	ROV Push Core	9	2.5	Track	0.04	0.3	0.28	8.17	8.75	0.166667
JC241_073	ROV Push Core	10	2.5	Track	0.06	0.45	0.45	8.75	8.75	0
JC241_073	ROV Push Core	11	2.5	Track	0.06	0.4	0.35	6.81	7.77778	0.416667
JC241_073	ROV Push Core	12	2.5	Track	0.05	0.27	0.26	6.07	6.3	0.0833333
JC241_057	Megacore	7	2.5	Track	0.06	0.61	0.6	11.67	11.8611	0.0833333
JC241_063	Megacore	11	2.5	Track	0.05	0.52	0.49	11.43	12.1333	0.25
JC241_075	Megacore	19	2.5	Track	0.05	0.62	0.6	14	14.4667	0.166667
JC241_057	Megacore	8	2.5	Track	0.08	0.55	0.54	7.875	8.02083	0.0833333
JC241_063	Megacore	9	2.5	Track	0.09	0.59	0.6	7.77778	7.64815	0
JC241_063	Megacore	10	2.5	Track	0.05	0.56	0.63	14.7	13.0667	0
JC241_071	Megacore	11	2.5	Track	0.05	0.52	0.49	11.4333	12.1333	0.25
JC241_075	Megacore	17	2.5	Track	0.104644	0.6	0.57	6.35488	6.68935	0.25
JC241_075	Megacore	18	2.5	Track	0.09	0.68	0.68	8.81481	8.81481	0

## Sheet: Grain Size
Lower fraction size	Percentage of sample (%)	%	%	%	%	%	%	%	%	%					%	%	%	%	%	%	%	%	%					%	%	%	%	%	%	%	%	%					%	%	%	%	%	%	%	%	%
	BGS Sample Number: 30426-0001	30426-0002	30426-0003	30426-0004	30426-0005	30426-0006	30426-0008	30426-0010	30426-0012	30426-0014	Average middle tracks	2SD	Avg - 2SD	AVG +2SD	30426-0121	30426-0125	30426-0127	30426-0129	30426-0131	30426-0133	30426-0135	30426-0137	30426-0140		2SD	Avg - 2SD	AVG +2SD	30426-0170	30426-0171	30426-0172	30426-0173	30426-0174	30426-0176	30426-0180	30426-0182	30426-0184		2SD	Avg - 2SD	AVG +2SD	30426-0189	30426-0190	30426-0191	30426-0192	30426-0193	30426-0195	30426-0197	30426-0199	30426-0201
µm	Sample: JC241_013_PC2_SPT_0-1	JC241_013_PC2_SPT_1-2	JC241_013_PC2_SPT_2-3	JC241_013_PC2_SPT_3-4	JC241_013_PC2_SPT_4-5	JC241_013_PC2_SPT_5-6	JC241_013_PC2_SPT_7-8	JC241_013_PC2_SPT_9-10	JC241_013_PC2_SPT_12-14	JC241_013_PC2_SPT_16-18					JC241_066_GCD_SPT_25	JC241_066_GCD_SPT_65	JC241_066_GCC_SPT_105	JC241_066_GCC_SPT_145	JC241_066_GCB_SPT_185	JC241_066_GCB_SPT_225	JC241_066_GCB_SPT_265	JC241_066_GCA_SPT_305	JC241_066_GCA_SPT_335					JC241_071_MC4_SPT_0-1	JC241_071_MC4_SPT_1-2	JC241_071_MC4_SPT_2-3	JC241_071_MC4_SPT_3-4	JC241_071_MC4_SPT_4-5	JC241_071_MC4_SPT_6-7	JC241_071_MC4_SPT_10-12	JC241_071_MC4_SPT_14-16	JC241_071_MC4_SPT_18-20					JC241_073_PC24_SPT_0-1	JC241_073_PC24_SPT_1-2	JC241_073_PC24_SPT_2-3	JC241_073_PC24_SPT_3-4	JC241_073_PC24_SPT_4-5	JC241_073_PC24_SPT_6-7	JC241_073_PC24_SPT_8-9	JC241_073_PC24_SPT_10-11	JC241_073_PC24_SPT_12-13
0.03999	0.00191515	0.00438059	0.00171382	0.00165385	0.00504276	0.00266633	0.00262076	0.00392892	0.00068859	1.4562e-07	0.00246109	0.00305141	-0.000590318	0.0055125	0.00516087	0.00400576	0.00198151	0.00349683	0.000538942	0.00199861	0.00269081	0.00412655	0.00266887	0.00296319	0.00262355	0.000339641	0.00558675	0.00330497	0.00270536	0.00349938	0.00143589	0	5.35245e-09	0	0	0.00139268	0.00137092	0.00279476	-0.00142384	0.00416568	0	0	0	0	0	0	0	0	0
0.0438996	0.00239298	0.00520706	0.00214259	0.00206103	0.00603373	0.00324354	0.00317588	0.00466495	0.000935782	6.89792e-06	0.00298644	0.00358553	-0.000599085	0.00657197	0.00608855	0.00471562	0.00234045	0.00415598	0.000793012	0.00237617	0.00319047	0.00490886	0.00333076	0.00354443	0.00302842	0.000516006	0.00657285	0.00398234	0.00321406	0.00415403	0.00178133	0	6.79261e-07	0	0	0.00176455	0.00165522	0.00333827	-0.00168305	0.00499349	0	0	0	0	0	0	0	0	0
0.0481915	0.00374351	0.00744166	0.00335603	0.00321325	0.00868153	0.00482829	0.00470849	0.00665221	0.00168052	9.31329e-05	0.00443986	0.00497161	-0.000531747	0.00941147	0.00856098	0.00659685	0.00328998	0.00588646	0.00157908	0.00336747	0.00450813	0.00696784	0.00505081	0.00508973	0.00407446	0.00101527	0.00916419	0.00577973	0.00455996	0.00590493	0.00277903	0	2.18255e-05	0	0	0.00286282	0.00243426	0.00479145	-0.0023572	0.00722571	0	0	0	0	0	0	0	0	0
0.0529029	0.00721548	0.013444	0.00647305	0.00617652	0.015816	0.00898727	0.00873363	0.0119995	0.00355055	0.000512186	0.00829082	0.00870695	-0.000416127	0.0169978	0.0153022	0.0117065	0.00587581	0.0105537	0.00354207	0.00605401	0.00807511	0.0125088	0.00942239	0.00922673	0.00701009	0.00221664	0.0162368	0.0105619	0.008154	0.0105875	0.00535007	0	0.000195212	0	0	0.0056697	0.00450204	0.00865456	-0.00415251	0.0131566	0	0	0	0	0	0	0	0	0
0.0580749	0.0152023	0.0285195	0.0136352	0.0130147	0.0335223	0.0189897	0.0184676	0.0254616	0.00743184	0.00113827	0.0175383	0.0184833	-0.000944982	0.0360216	0.0325237	0.0248745	0.0124836	0.0223755	0.00738208	0.0128424	0.0171407	0.026518	0.0197351	0.0195417	0.0149373	0.00460444	0.034479	0.0223265	0.0172711	0.0224336	0.0112936	0	0.000524148	0	0	0.0119465	0.00953283	0.0182902	-0.00875737	0.027823	0	0	0	0	0	0	0	0	0
0.0637526	0.0302346	0.0575473	0.0271181	0.0259178	0.067121	0.0379819	0.0370469	0.0513934	0.0145592	0.00190989	0.035083	0.0374272	-0.00234424	0.0725103	0.0657228	0.0506036	0.0252563	0.0452659	0.0144028	0.025893	0.0346921	0.0536739	0.0395845	0.039455	0.0304491	0.00900592	0.0699041	0.0447265	0.0351304	0.0454733	0.0225799	0	0.00098935	0	0	0.0237562	0.019184	0.0369107	-0.0177267	0.0560946	0	0	0	0	0	0	0	0	0
0.0699854	0.0531868	0.0988655	0.0477392	0.0456346	0.113827	0.0657382	0.0643787	0.08822	0.0263597	0.00364943	0.0607599	0.0631213	-0.00236135	0.123881	0.1119	0.0868165	0.0429966	0.0772013	0.0264784	0.0439087	0.0592046	0.0917551	0.0686047	0.0676518	0.0513657	0.0162861	0.119017	0.0761699	0.0606496	0.0783824	0.0401064	5.13472e-06	0.00200103	0	0	0.0425498	0.0333183	0.0634423	-0.0301241	0.0967606	0	0	0	4.53049e-07	0	0	0	0	0
0.0768275	0.0807589	0.139426	0.0725618	0.0692049	0.158977	0.0955833	0.0938148	0.124155	0.0436123	0.0105077	0.0888602	0.0841257	0.00473449	0.172986	0.154974	0.120798	0.0595218	0.107388	0.0458625	0.0607654	0.082441	0.128146	0.100089	0.095554	0.068445	0.027109	0.163999	0.107122	0.0854602	0.110351	0.0614545	0.000223914	0.00651949	1.12102e-05	1.00035e-05	0.0669651	0.0486797	0.0892737	-0.0405939	0.137953	1.13374e-05	6.57626e-06	4.15749e-06	3.66221e-05	5.69082e-06	8.5941e-06	4.23801e-06	0	0
0.0843385	0.112562	0.177641	0.101212	0.0962247	0.201075	0.126629	0.124437	0.15779	0.0665551	0.0275379	0.119166	0.0974876	0.0216788	0.216654	0.193464	0.151258	0.0742801	0.134697	0.0730533	0.0758864	0.103668	0.161489	0.133026	0.122314	0.081486	0.0408276	0.203799	0.136479	0.108503	0.140011	0.0862795	0.00236033	0.0191241	0.000565131	0.000465368	0.0968301	0.0656242	0.112419	-0.0467952	0.178044	0.000412432	0.000274846	0.000185522	0.000781068	0.000235439	0.000327559	0.000182979	0	7.43776e-06
0.0925838	0.149809	0.216203	0.13476	0.127716	0.243434	0.160539	0.157833	0.191553	0.0956851	0.0575714	0.15351	0.104136	0.0493746	0.257646	0.230783	0.181051	0.0886713	0.161743	0.108759	0.0907429	0.124893	0.194837	0.170144	0.15018	0.0934466	0.0567339	0.243627	0.166609	0.131781	0.169742	0.115397	0.0116421	0.0435305	0.00547797	0.00484614	0.132929	0.0868839	0.131772	-0.0448877	0.218655	0.00391913	0.00300112	0.00233241	0.00571686	0.00266211	0.00324345	0.00228887	2.30253e-05	0.000345547
0.101635	0.19562	0.258564	0.176063	0.166418	0.289223	0.200352	0.197116	0.228425	0.132957	0.0986015	0.194334	0.10655	0.0877841	0.300884	0.269447	0.212316	0.1036	0.190387	0.154951	0.106261	0.147495	0.230594	0.214066	0.181013	0.107129	0.073884	0.288142	0.199773	0.157238	0.202117	0.151442	0.0339954	0.0783899	0.0246746	0.0230458	0.178345	0.116558	0.143597	-0.0270387	0.260154	0.0175704	0.014778	0.0125042	0.0222733	0.0134102	0.014974	0.0122433	0.000941002	0.00387552
0.111572	0.247968	0.299577	0.223285	0.210517	0.332795	0.242879	0.239134	0.263829	0.178146	0.151571	0.23897	0.101162	0.137808	0.340132	0.304078	0.240388	0.116881	0.216362	0.21161	0.120132	0.168381	0.263613	0.260447	0.211321	0.122384	0.0889371	0.333706	0.231839	0.181235	0.232699	0.192902	0.0707477	0.123811	0.0649476	0.0646287	0.231866	0.154964	0.140352	0.0146118	0.295316	0.0476842	0.0432833	0.0393017	0.0544666	0.0401443	0.0416203	0.0385113	0.00797812	0.0194488
0.122479	0.304346	0.337216	0.274152	0.257885	0.37226	0.28601	0.281771	0.296033	0.229288	0.216319	0.285528	0.0883613	0.197167	0.373889	0.333218	0.264674	0.128231	0.239466	0.276869	0.132185	0.187238	0.293749	0.309095	0.240525	0.141765	0.0987602	0.38229	0.261732	0.203589	0.260427	0.237762	0.119298	0.180025	0.124467	0.12914	0.29093	0.200819	0.124368	0.0764511	0.325187	0.0936257	0.0888996	0.0839471	0.100517	0.0835154	0.0829249	0.0823375	0.0328428	0.0574448
0.134454	0.363819	0.373772	0.327792	0.307758	0.410474	0.330166	0.325416	0.327181	0.284388	0.290531	0.33413	0.0735719	0.260558	0.407702	0.360866	0.288319	0.139206	0.262031	0.347551	0.143811	0.205898	0.323357	0.361407	0.270272	0.167347	0.102925	0.437619	0.291607	0.225892	0.287839	0.285062	0.1801	0.245366	0.199036	0.212574	0.353786	0.253474	0.104439	0.149034	0.357913	0.152879	0.149084	0.144035	0.157882	0.141174	0.136587	0.141431	0.0807535	0.118892
0.147598	0.428912	0.408545	0.386636	0.362443	0.445968	0.376785	0.37152	0.356423	0.346374	0.374596	0.38582	0.0612227	0.324597	0.447043	0.382684	0.308136	0.148064	0.281901	0.427986	0.153615	0.222384	0.350258	0.417567	0.299177	0.200544	0.0986336	0.499721	0.320624	0.247076	0.313539	0.337083	0.254839	0.32011	0.292804	0.317111	0.423774	0.314107	0.0968441	0.217263	0.410951	0.227119	0.224221	0.21871	0.229804	0.213054	0.203757	0.214895	0.149409	0.200369
0.162028	0.499949	0.441119	0.450929	0.422099	0.478471	0.425615	0.419851	0.383451	0.415902	0.471068	0.440845	0.0659228	0.374923	0.506768	0.39937	0.323209	0.154566	0.29758	0.517717	0.161026	0.235979	0.372364	0.473437	0.326139	0.2418	0.0843389	0.567938	0.347467	0.265344	0.336217	0.394077	0.34451	0.405719	0.408705	0.447704	0.501504	0.383472	0.130474	0.252997	0.513946	0.319521	0.3185	0.312909	0.317975	0.303409	0.287581	0.307586	0.234478	0.302196
0.177869	0.576607	0.470913	0.520392	0.48649	0.507437	0.476207	0.470018	0.407761	0.492996	0.581079	0.49899	0.0978858	0.401104	0.596876	0.4102	0.333723	0.158829	0.309673	0.617486	0.166238	0.246995	0.390933	0.530319	0.3516	0.292238	0.059362	0.643837	0.371929	0.281533	0.355817	0.455964	0.448624	0.504054	0.547051	0.605119	0.586982	0.461897	0.207928	0.253969	0.669825	0.430416	0.432585	0.427516	0.422318	0.412939	0.388489	0.420378	0.342331	0.430508
0.195258	0.655874	0.49828	0.592271	0.553102	0.534079	0.527055	0.520529	0.429873	0.574262	0.701273	0.55866	0.147624	0.411036	0.706284	0.418281	0.34271	0.162299	0.320369	0.722518	0.170569	0.25709	0.407935	0.589323	0.376788	0.349346	0.0274422	0.726134	0.395166	0.296917	0.37395	0.520237	0.567368	0.612786	0.706654	0.788428	0.676704	0.54869	0.313811	0.234879	0.862501	0.558894	0.565798	0.561987	0.541694	0.541023	0.505703	0.552772	0.47544	0.586637
0.214348	0.736262	0.520993	0.665443	0.620998	0.555775	0.576989	0.570259	0.447737	0.658914	0.828918	0.618229	0.20846	0.409769	0.826688	0.41902	0.346538	0.163111	0.327003	0.832276	0.17242	0.263729	0.420283	0.648172	0.399172	0.413056	-0.0138836	0.812229	0.41527	0.309696	0.388488	0.586033	0.699274	0.729808	0.886741	0.99582	0.769984	0.642346	0.443065	0.199281	1.08541	0.703404	0.716222	0.714032	0.675241	0.685653	0.637702	0.702539	0.632521	0.768662
0.235303	0.810647	0.535228	0.733496	0.684225	0.569088	0.620945	0.614186	0.458189	0.740192	0.954861	0.672106	0.274792	0.397314	0.946897	0.41032	0.34197	0.160005	0.325803	0.936422	0.170063	0.264124	0.422951	0.695896	0.414173	0.476996	-0.0628235	0.891169	0.428016	0.31583	0.395551	0.647611	0.835232	0.846904	1.07584	1.21482	0.859426	0.73547	0.587746	0.147724	1.32322	0.854973	0.87479	0.874676	0.814018	0.838185	0.776308	0.860935	0.802301	0.964577
0.258308	0.868941	0.537629	0.787262	0.734298	0.57117	0.652501	0.645902	0.45861	0.807688	1.06377	0.712777	0.338253	0.374524	1.05103	0.391832	0.32973	0.153287	0.317082	1.0215	0.163832	0.257794	0.415922	0.726175	0.419684	0.532568	-0.112884	0.952252	0.430699	0.314658	0.393245	0.696709	0.958149	0.950269	1.2508	1.41894	0.933598	0.816341	0.729506	0.0868346	1.54585	0.995148	1.02226	1.02451	0.940737	0.980162	0.904638	1.00901	0.964174	1.15179
0.283561	0.899483	0.526554	0.816108	0.76141	0.561551	0.665066	0.658815	0.447939	0.848643	1.13704	0.732261	0.387525	0.344736	1.11979	0.366107	0.312177	0.14413	0.302753	1.07128	0.154973	0.247089	0.400332	0.735286	0.414903	0.568914	-0.154011	0.983817	0.422769	0.306376	0.381921	0.723659	1.04903	1.02311	1.38412	1.57649	0.978793	0.871808	0.845399	0.0264088	1.71721	1.10202	1.13568	1.14028	1.03508	1.08955	1.00255	1.12403	1.09302	1.30203
0.311283	0.898048	0.501474	0.816235	0.762092	0.539557	0.656514	0.650732	0.425828	0.858255	1.16493	0.727366	0.417108	0.310259	1.14447	0.333263	0.287949	0.131779	0.282258	1.07981	0.143203	0.230062	0.375093	0.721135	0.398284	0.582524	-0.18424	0.980807	0.403207	0.290326	0.36073	0.724936	1.09652	1.05624	1.45947	1.6675	0.989868	0.894311	0.922037	-0.0277266	1.81635	1.162	1.20025	1.20659	1.08537	1.15203	1.05735	1.19089	1.17108	1.39543
0.341716	0.864031	0.462002	0.786973	0.735674	0.504902	0.626366	0.621183	0.391939	0.835649	1.14643	0.697515	0.426438	0.271077	1.12395	0.292568	0.252389	0.115036	0.250168	1.04317	0.125926	0.204081	0.334396	0.672988	0.365636	0.570517	-0.204881	0.936153	0.369694	0.262075	0.327497	0.70002	1.09858	1.04852	1.47388	1.68866	0.966274	0.881689	0.959193	-0.0775038	1.84088	1.17278	1.2137	1.2212	1.08933	1.16547	1.06686	1.20739	1.1929	1.42705
0.375124	0.801913	0.410195	0.73221	0.68572	0.45961	0.57748	0.572969	0.348065	0.784925	1.08712	0.646021	0.417777	0.228243	1.0638	0.245908	0.212083	0.0963145	0.21191	0.967847	0.105925	0.171331	0.285383	0.596844	0.321505	0.535127	-0.213622	0.856632	0.324199	0.226374	0.284473	0.652413	1.05862	1.00492	1.43211	1.64519	0.912595	0.837877	0.958131	-0.120254	1.79601	1.13812	1.17989	1.18793	1.05063	1.13358	1.03444	1.17726	1.16223	1.40185
0.411798	0.71306	0.348692	0.653061	0.613244	0.407775	0.511389	0.507605	0.296515	0.706714	0.989372	0.574743	0.39038	0.184363	0.965122	0.197727	0.17274	0.0780713	0.173313	0.855285	0.086142	0.139874	0.234385	0.506142	0.27152	0.476643	-0.205123	0.748163	0.272355	0.187812	0.23708	0.583113	0.980671	0.9279	1.33863	1.54255	0.829942	0.766673	0.918575	-0.151903	1.68525	1.06195	1.10315	1.11131	0.972457	1.06064	0.963638	1.10501	1.08431	1.32566
0.452057	0.604897	0.281397	0.556437	0.524706	0.352476	0.433661	0.430499	0.240544	0.60827	0.861094	0.489398	0.347497	0.141901	0.836895	0.148451	0.134001	0.0595678	0.13644	0.719606	0.0672847	0.107781	0.183927	0.413193	0.218917	0.405173	-0.186256	0.62409	0.217695	0.149401	0.187896	0.498008	0.872379	0.824158	1.20339	1.39129	0.726073	0.674477	0.845921	-0.171444	1.5204	0.952133	0.991164	0.998774	0.862892	0.953884	0.861483	0.997822	0.967915	1.20729
0.496252	0.48371	0.210652	0.447985	0.425148	0.295758	0.348269	0.345578	0.182064	0.495555	0.711079	0.39458	0.293532	0.101048	0.688112	0.0982336	0.0823671	0.0360204	0.0860272	0.563785	0.0420553	0.0668878	0.115097	0.299241	0.154413	0.324846	-0.170434	0.479259	0.156667	0.100499	0.132371	0.401979	0.742634	0.701035	1.03799	1.20514	0.607739	0.565117	0.754726	-0.189609	1.31984	0.818669	0.854326	0.860925	0.731106	0.823313	0.737034	0.865972	0.8225	1.05693
0.544768	0.362631	0.143391	0.339508	0.325334	0.242962	0.264175	0.261755	0.126968	0.380614	0.55546	0.30028	0.235244	0.0650362	0.535523	0.0496812	0.0345073	0.0148385	0.0375625	0.402207	0.0181421	0.0277226	0.0501065	0.16573	0.0889442	0.23752	-0.148576	0.326464	0.0877963	0.049955	0.0718359	0.305366	0.604652	0.572216	0.859773	1.00411	0.488121	0.449314	0.656729	-0.207415	1.10604	0.675875	0.7073	0.712576	0.59094	0.682981	0.603473	0.723762	0.66367	0.891361
0.598027	0.249725	0.0847045	0.238051	0.231633	0.200461	0.18699	0.184676	0.0797626	0.270262	0.404815	0.213108	0.17691	0.0361976	0.390018	0.0170409	0.00684672	0.0029237	0.00773731	0.232391	0.00369983	0.00550873	0.0103228	0.0584796	0.0383278	0.141045	-0.102717	0.179372	0.0330997	0.0145287	0.0256849	0.214435	0.469237	0.447102	0.682164	0.804184	0.374864	0.340589	0.548375	-0.207786	0.888964	0.534874	0.561721	0.565583	0.452798	0.544039	0.471097	0.582587	0.504566	0.724285
0.656493	0.15944	0.0453853	0.156897	0.15626	0.173941	0.127296	0.124854	0.0482333	0.178154	0.275758	0.144622	0.125724	0.0188983	0.270345	0.00371513	0.000539278	0.000228298	0.000644445	0.0981382	0.0003034	0.000405734	0.000871793	0.0100549	0.0127668	0.0606662	-0.0478994	0.073433	0.00612944	0.00204871	0.00452519	0.1406	0.350986	0.338948	0.523841	0.626397	0.281257	0.252748	0.436583	-0.183835	0.689331	0.410611	0.432772	0.435147	0.331698	0.42093	0.353941	0.45692	0.362983	0.573035
0.720675	0.102081	0.0272145	0.104974	0.10718	0.165922	0.0907325	0.0880101	0.0336742	0.11494	0.183111	0.101784	0.0926318	0.00915211	0.194416	0.00262837	0	0	0	0.0232578	0	0	0	0.000597925	0.00294268	0.0144569	-0.0115143	0.0173996	0.000439216	7.28042e-05	0.000295576	0.0920749	0.263294	0.258964	0.402039	0.490553	0.21691	0.191627	0.342347	-0.15072	0.533974	0.317359	0.335144	0.33619	0.241837	0.327669	0.265445	0.36097	0.255779	0.453691
0.791132	0.0838811	0.0301565	0.0885743	0.0906589	0.180065	0.0821011	0.0788518	0.0374806	0.0884056	0.139103	0.0899278	0.0826835	0.00724426	0.172611	0.0107136	5.60517e-05	0.000333494	0	0.00590504	0	0	0.000289783	0	0.001922	0.00719884	-0.00527684	0.00912084	0.000494616	0.0002692	0.000539563	0.0746381	0.2182	0.218429	0.333078	0.415319	0.191737	0.161412	0.287985	-0.126573	0.449397	0.26847	0.282653	0.282751	0.195713	0.277579	0.217976	0.308584	0.197248	0.382302
0.868477	0.10727	0.0575638	0.110127	0.108979	0.221736	0.103871	0.0997079	0.0627549	0.0996534	0.146809	0.111847	0.0872844	0.0245628	0.199132	0.0428622	0.00241912	0.00519397	0.000955263	0.0124727	0.000804363	0.000440947	0.00544493	0.00130277	0.00798847	0.0256846	-0.0176961	0.0336731	0.00729975	0.0049167	0.00763469	0.0900504	0.221625	0.2231	0.325285	0.410801	0.210697	0.166823	0.279386	-0.112563	0.446209	0.270961	0.282592	0.282223	0.19875	0.277833	0.217451	0.307514	0.192671	0.368023
0.953383	0.184748	0.122427	0.180152	0.171163	0.297222	0.16484	0.159301	0.11875	0.1569	0.214905	0.177041	0.0963961	0.0806447	0.273437	0.108585	0.0202224	0.0307691	0.0122377	0.0683182	0.0101842	0.00750914	0.035232	0.0184012	0.0346065	0.0629815	-0.028375	0.0975881	0.0422532	0.0316974	0.0432139	0.14699	0.2796	0.27912	0.384956	0.48436	0.281634	0.219314	0.306648	-0.0873341	0.525962	0.33067	0.340726	0.340435	0.25692	0.334079	0.269261	0.363454	0.247431	0.416354
1.04659	0.329335	0.230529	0.309317	0.286531	0.410797	0.272659	0.265375	0.210082	0.27141	0.35641	0.294244	0.113015	0.18123	0.407259	0.209898	0.0823388	0.092982	0.0651539	0.217674	0.0539692	0.0460188	0.116339	0.104297	0.109852	0.119154	-0.00930172	0.229006	0.125018	0.10452	0.124774	0.255236	0.398743	0.392619	0.518224	0.642164	0.411626	0.330325	0.358236	-0.0279112	0.688561	0.452938	0.462205	0.46262	0.377706	0.451224	0.379331	0.480801	0.37019	0.531172
1.14891	0.539751	0.378977	0.497372	0.455483	0.560049	0.427211	0.417886	0.335189	0.444895	0.573717	0.463053	0.149459	0.313594	0.612512	0.339269	0.196243	0.191272	0.173126	0.469078	0.14248	0.142422	0.25222	0.298694	0.244978	0.203847	0.0411317	0.448825	0.255962	0.228045	0.25123	0.415046	0.579456	0.56381	0.72451	0.882415	0.6008	0.500142	0.431951	0.0681903	0.932093	0.637003	0.646177	0.648034	0.561964	0.628464	0.548095	0.65843	0.562289	0.710287
1.26123	0.805228	0.561173	0.73523	0.670155	0.740344	0.621561	0.609896	0.488854	0.668598	0.856155	0.675719	0.21207	0.463649	0.88779	0.495123	0.347558	0.309648	0.325934	0.793357	0.267576	0.294779	0.422591	0.594007	0.427841	0.32657	0.101271	0.754411	0.413904	0.384158	0.401114	0.61857	0.813369	0.785281	0.993854	1.1929	0.841528	0.716075	0.535289	0.180787	1.25136	0.87403	0.883556	0.887572	0.801315	0.857201	0.767754	0.887808	0.813186	0.944
1.38454	1.11013	0.766987	1.00817	0.917011	0.942919	0.843736	0.829598	0.662318	0.927307	1.18422	0.91924	0.295377	0.623862	1.21462	0.66987	0.511578	0.441642	0.489256	1.16613	0.400888	0.474823	0.610307	0.929212	0.632634	0.482936	0.149698	1.11557	0.590856	0.556847	0.568638	0.853359	1.0829	1.0411	1.3045	1.54831	1.11779	0.9627	0.658159	0.304541	1.62086	1.1457	1.15569	1.16255	1.07781	1.11969	1.02156	1.15131	1.10139	1.21234
1.5199	1.43846	0.988567	1.30135	1.18287	1.16182	1.08295	1.06617	0.849182	1.20592	1.53708	1.18144	0.389095	0.792342	1.57053	0.861081	0.693847	0.588523	0.670451	1.56955	0.55016	0.672764	0.816024	1.29299	0.857266	0.653572	0.203693	1.51084	0.781933	0.743563	0.749938	1.10672	1.36667	1.31251	1.63018	1.91757	1.41188	1.22455	0.78152	0.443032	2.00607	1.42929	1.43946	1.44967	1.36964	1.3938	1.28894	1.42663	1.40238	1.49085
1.66849	1.76784	1.21402	1.59483	1.44987	1.38592	1.32418	1.30467	1.03934	1.48474	1.88782	1.44532	0.481688	0.963635	1.92701	1.06081	0.890185	0.745717	0.86546	1.97458	0.711859	0.88595	1.03331	1.67218	1.09334	0.82162	0.271719	1.91496	0.979939	0.938422	0.938419	1.36131	1.64016	1.57703	1.94091	2.26577	1.70158	1.48262	0.885623	0.596992	2.36824	1.69897	1.70872	1.72252	1.6514	1.65443	1.54628	1.68838	1.68897	1.75196
1.83161	2.07941	1.43573	1.87276	1.70425	1.60631	1.55668	1.53422	1.22693	1.74824	2.21386	1.69784	0.562346	1.13549	2.26019	1.26434	1.09679	0.910556	1.0719	2.36203	0.886033	1.11078	1.25717	2.05505	1.33496	0.975768	0.359193	2.31073	1.17888	1.13649	1.12884	1.60288	1.88274	1.81614	2.21196	2.56412	1.96975	1.72131	0.954319	0.766992	2.67563	1.93339	1.94176	1.95906	1.90186	1.88066	1.77378	1.91541	1.93783	1.97272
2.01068	2.35412	1.64096	2.11773	1.93015	1.81102	1.76627	1.74078	1.40112	1.97941	2.49368	1.92352	0.624469	1.29906	2.54799	1.4617	1.29984	1.07186	1.27578	2.70908	1.06116	1.33225	1.47174	2.41732	1.56675	1.10753	0.459222	2.67427	1.36585	1.32364	1.30848	1.81643	2.0768	2.01294	2.42286	2.78953	2.19842	1.92388	0.981375	0.942508	2.90526	2.11506	2.12086	2.14137	2.10291	2.05529	1.9546	2.09055	2.12943	2.13543
2.20725	2.58089	1.82408	2.31972	2.11888	1.99458	1.94589	1.91718	1.55742	2.1683	2.71429	2.11412	0.66294	1.45118	2.77706	1.64885	1.49122	1.22548	1.46875	2.99826	1.23157	1.54132	1.66832	2.73732	1.77901	1.20661	0.572401	2.98562	1.53286	1.49072	1.47061	1.99326	2.21118	2.15722	2.56201	2.92878	2.37698	2.0804	0.963701	1.1167	3.0441	2.23336	2.23548	2.25874	2.24282	2.168	2.07833	2.20363	2.25182	2.2308
2.42304	2.75006	1.97836	2.4697	2.26251	2.15224	2.08858	2.0563	1.68997	2.30668	2.86566	2.26201	0.675233	1.58677	2.93724	1.82189	1.66603	1.36766	1.64503	3.21341	1.39302	1.72707	1.84124	2.99717	1.96361	1.26351	0.700103	3.22712	1.67404	1.63142	1.61009	2.12542	2.27844	2.24151	2.62382	2.97611	2.49619	2.18412	0.901549	1.28257	3.08566	2.28198	2.27992	2.30524	2.31338	2.21299	2.13838	2.24897	2.29926	2.25576
2.65993	2.86052	2.10626	2.56864	2.36264	2.2826	2.19652	2.16013	1.80108	2.39675	2.94908	2.36842	0.660653	1.70777	3.02907	1.98069	1.82712	1.50144	1.80782	3.35141	1.54966	1.89289	1.99369	3.19411	2.12209	1.27334	0.848755	3.39543	1.79178	1.74922	1.72985	2.21281	2.28255	2.26931	2.61607	2.94148	2.55871	2.23909	0.800139	1.43895	3.03923	2.26653	2.26067	2.28724	2.31784	2.1963	2.13939	2.23259	2.27988	2.21956
2.91998	2.91846	2.21221	2.62371	2.42584	2.38652	2.27542	2.23422	1.89459	2.44675	2.97527	2.4393	0.623243	1.81606	3.06254	2.12707	1.97827	1.62932	1.96175	3.42113	1.70697	2.04324	2.13004	3.33386	2.25907	1.23915	1.01992	3.49822	1.88939	1.84894	1.83296	2.26064	2.23685	2.2519	2.55679	2.84758	2.57481	2.25554	0.673811	1.58173	2.92935	2.20234	2.19374	2.22067	2.26945	2.13319	2.09472	2.16962	2.21178	2.14021
3.20545	2.93848	2.30309	2.64896	2.46435	2.4661	2.33502	2.28842	1.97596	2.47125	2.96394	2.48556	0.571395	1.91416	3.05695	2.26078	2.11968	1.75152	2.10748	3.44057	1.86462	2.18333	2.25263	3.42741	2.37867	1.17258	1.20609	3.55125	1.97158	1.93591	1.92349	2.28065	2.16226	2.20758	2.47059	2.72428	2.5619	2.24869	0.543276	1.70542	2.79197	2.11169	2.10162	2.12819	2.18952	2.0453	2.02446	2.08162	2.11955	2.04055
3.51883	2.9387	2.38984	2.66087	2.49287	2.53107	2.38822	2.3354	2.05466	2.48593	2.93572	2.52133	0.511822	2.00951	3.03315	2.39011	2.25923	1.87489	2.25307	3.43286	2.03021	2.32151	2.37109	3.49188	2.49165	1.08411	1.40754	3.57576	2.04715	2.01882	2.00959	2.28669	2.07608	2.15257	2.37657	2.59375	2.53776	2.23322	0.425797	1.80742	2.65902	2.01195	2.00156	2.02731	2.09635	1.94935	1.94486	1.98518	2.02093	1.93634
3.86284	2.92529	2.47387	2.66505	2.51588	2.58363	2.43843	2.37859	2.13176	2.49611	2.89753	2.55061	0.448375	2.10224	2.99899	2.51343	2.39624	1.99842	2.39768	3.40661	2.20115	2.45828	2.48608	3.53411	2.59911	0.981419	1.61769	3.58053	2.11819	2.09956	2.09268	2.28342	1.98389	2.09227	2.27948	2.46115	2.50849	2.21324	0.341026	1.87221	2.55426	1.90802	1.89852	1.92315	1.99634	1.85024	1.86099	1.88497	1.92111	1.83056
4.24049	2.9032	2.56426	2.66862	2.54023	2.63104	2.49358	2.42561	2.21635	2.50828	2.85443	2.58056	0.379866	2.20069	2.96043	2.64014	2.54204	2.13228	2.55344	3.37055	2.39024	2.60564	2.60948	3.56563	2.71216	0.864868	1.84729	3.57703	2.19309	2.18748	2.18084	2.27566	1.88908	2.03137	2.18149	2.32844	2.48222	2.19441	0.318056	1.87635	2.51246	1.80259	1.79536	1.81864	1.89355	1.75084	1.77602	1.78381	1.82211	1.72399
4.65506	2.86544	2.6532	2.66576	2.5596	2.66607	2.54702	2.47016	2.30168	2.51693	2.80057	2.60464	0.309311	2.29533	2.91395	2.76132	2.68786	2.26822	2.71177	3.31897	2.58847	2.75547	2.73327	3.57934	2.82274	0.738729	2.08401	3.56147	2.26555	2.2765	2.26718	2.25803	1.79051	1.96754	2.08009	2.19423	2.45546	2.17279	0.372831	1.79996	2.54562	1.69506	1.69126	1.71296	1.78728	1.65044	1.68869	1.68115	1.72245	1.61555
5.11017	2.82029	2.74925	2.6653	2.58192	2.69375	2.60624	2.51996	2.39617	2.52966	2.74551	2.63081	0.243973	2.38683	2.87478	2.88445	2.84107	2.41346	2.88031	3.26283	2.8039	2.91613	2.86565	3.58383	2.93907	0.609929	2.32914	3.549	2.342	2.37372	2.35767	2.23811	1.69952	1.91121	1.98656	2.07226	2.43955	2.15784	0.477865	1.67998	2.63571	1.59736	1.59748	1.61758	1.68906	1.55993	1.60941	1.58847	1.63257	1.51663
5.60976	2.76672	2.84234	2.66252	2.60147	2.70993	2.66353	2.56775	2.49024	2.54085	2.68793	2.65333	0.20242	2.45091	2.85575	3.00017	2.98872	2.55631	3.04524	3.20036	3.02103	3.07243	2.99427	3.57272	3.05014	0.49454	2.5556	3.54468	2.41404	2.4686	2.44325	2.21335	1.61708	1.86084	1.90173	1.96475	2.42991	2.14595	0.597404	1.54855	2.74335	1.51102	1.5148	1.5334	1.60016	1.47997	1.53835	1.50679	1.55212	1.42885
6.1582	2.71246	2.94067	2.66465	2.62515	2.72269	2.7258	2.62048	2.59209	2.55616	2.6346	2.67948	0.204775	2.4747	2.88425	3.11711	3.13923	2.70535	3.21462	3.14034	3.24752	3.23211	3.12772	3.55526	3.16436	0.412207	2.75216	3.57657	2.48918	2.56834	2.53112	2.19044	1.54912	1.82249	1.83109	1.87704	2.43351	2.14359	0.718479	1.42511	2.86207	1.44136	1.44835	1.46576	1.52651	1.41556	1.4807	1.44132	1.48627	1.35739
6.76025	2.64592	3.03262	2.65974	2.64107	2.72599	2.78125	2.66679	2.69201	2.56296	2.57304	2.69814	0.254529	2.44361	2.95267	3.22765	3.28349	2.85252	3.37906	3.07139	3.47386	3.3833	3.25634	3.52127	3.2721	0.391739	2.88036	3.66384	2.55848	2.66267	2.61189	2.15951	1.48683	1.78612	1.76412	1.79748	2.43832	2.1406	0.835552	1.30505	2.97615	1.37929	1.38925	1.4057	1.4597	1.35818	1.42786	1.38339	1.42603	1.29372
7.42117	2.56359	3.11757	2.64592	2.64708	2.71701	2.82731	2.70506	2.79079	2.55861	2.50085	2.70738	0.336197	2.37118	3.04358	3.33151	3.4222	2.9991	3.53911	2.99148	3.70053	3.52764	3.38103	3.4696	3.37358	0.451012	2.92257	3.82459	2.62154	2.75236	2.68456	2.1196	1.43268	1.7533	1.70135	1.72672	2.44446	2.1374	0.945049	1.19235	3.08245	1.3273	1.33986	1.35557	1.4023	1.3103	1.38237	1.33556	1.37548	1.24047
8.14669	2.46328	3.1887	2.61922	2.63845	2.69041	2.85673	2.72932	2.88225	2.53794	2.4175	2.70238	0.433554	2.26883	3.13593	3.42331	3.54813	3.13802	3.68682	2.89954	3.91798	3.65679	3.49498	3.39705	3.46251	0.57036	2.89215	4.03287	2.67216	2.83077	2.74208	2.06915	1.3892	1.72438	1.64418	1.66709	2.44944	2.13205	1.03901	1.09304	3.17106	1.28879	1.30244	1.31766	1.35715	1.27418	1.34676	1.30041	1.33761	1.20049
8.94315	2.34535	3.23957	2.57677	2.61222	2.64262	2.86345	2.73474	2.96067	2.49649	2.32362	2.67955	0.53586	2.14369	3.21541	3.49661	3.65246	3.26231	3.81166	2.79409	4.11303	3.76029	3.58956	3.30008	3.53112	0.71741	2.81371	4.24853	2.7054	2.8918	2.77864	2.00893	1.35839	1.69988	1.5927	1.61816	2.4497	2.12262	1.11147	1.01115	3.2341	1.26665	1.27794	1.29315	1.32631	1.25053	1.32286	1.27916	1.31329	1.17499
9.81748	2.20983	3.27151	2.51708	2.56786	2.57676	2.8459	2.72061	3.02839	2.43037	2.21753	2.63858	0.641969	1.99662	3.28055	3.55519	3.7372	3.37623	3.91398	2.67323	4.28514	3.83716	3.66566	3.17911	3.58032	0.877377	2.70295	4.4577	2.72292	2.93589	2.79539	1.94036	1.3374	1.67789	1.54171	1.57089	2.44203	2.10716	1.16689	0.94027	3.27406	1.2578	1.26237	1.27836	1.30736	1.23507	1.30787	1.26752	1.29717	1.15929
10.7773	2.03466	3.25957	2.41475	2.48109	2.47928	2.77908	2.66307	3.06352	2.31365	2.07215	2.55608	0.750974	1.80511	3.30706	3.57919	3.77825	3.46046	3.96714	2.5071	4.40552	3.85878	3.69733	3.0081	3.58465	1.04444	2.54021	4.62909	2.70531	2.94009	2.77271	1.84506	1.30296	1.63518	1.46461	1.4917	2.39633	2.06155	1.20909	0.85246	3.27064	1.23758	1.23257	1.24993	1.2778	1.20499	1.27931	1.24133	1.26375	1.12968
11.8309	1.81886	3.20337	2.26629	2.34782	2.34858	2.65908	2.55938	3.06543	2.14355	1.88033	2.42927	0.864627	1.56464	3.2939	3.57039	3.77828	3.51726	3.97095	2.28862	4.47176	3.82698	3.68615	2.78567	3.54401	1.22032	2.32369	4.76433	2.65241	2.90458	2.71068	1.72299	1.24868	1.5682	1.35446	1.36871	2.30583	1.98184	1.24409	0.73775	3.22593	1.19605	1.18332	1.2021	1.2314	1.15537	1.23099	1.19338	1.20809	1.07973
12.9876	1.57134	3.08673	2.06789	2.16045	2.17228	2.47461	2.39872	3.01286	1.92133	1.64364	2.25099	0.967084	1.2839	3.21807	3.50743	3.7147	3.52281	3.89933	2.01474	4.44965	3.72033	3.61008	2.50594	3.43833	1.38701	2.05132	4.82535	2.54995	2.81365	2.59549	1.57497	1.17306	1.47511	1.21436	1.20725	2.16239	1.86291	1.25822	0.604699	3.12113	1.12895	1.11516	1.13435	1.16565	1.08746	1.1609	1.12272	1.13248	1.0108
14.2573	1.34533	2.93903	1.85998	1.95555	1.96947	2.25972	2.21341	2.92743	1.69252	1.40749	2.05699	1.04291	1.01409	3.0999	3.40674	3.60776	3.49458	3.76959	1.72698	4.3496	3.56369	3.49054	2.20617	3.29063	1.52637	1.76426	4.817	2.42306	2.6954	2.45294	1.43858	1.10931	1.39116	1.08411	1.05697	2.0026	1.73935	1.24072	0.498625	2.98007	1.06806	1.06103	1.07906	1.11052	1.03385	1.09977	1.06207	1.07246	0.956278
15.6512	1.18703	2.77957	1.67718	1.76566	1.75809	2.04488	2.02979	2.81925	1.49694	1.21343	1.87718	1.07355	0.803629	2.95073	3.2684	3.45913	3.43418	3.58182	1.46615	4.16353	3.36468	3.33077	1.91732	3.10955	1.60872	1.50084	4.71827	2.28824	2.56664	2.30029	1.34317	1.08388	1.3427	0.996693	0.961911	1.85874	1.63803	1.17796	0.460068	2.81599	1.04109	1.04504	1.06039	1.08838	1.01795	1.07111	1.03708	1.05278	0.941687
17.1813	1.11852	2.62593	1.53997	1.61381	1.56219	1.85605	1.86936	2.70452	1.35617	1.07953	1.73261	1.05871	0.673896	2.79131	3.10147	3.27629	3.35566	3.34464	1.25164	3.89974	3.13362	3.13866	1.6558	2.90639	1.62799	1.2784	4.53438	2.16378	2.445	2.15647	1.30437	1.10925	1.34168	0.964042	0.94005	1.74867	1.57481	1.07349	0.501321	2.6483	1.06245	1.07532	1.08712	1.10775	1.0469	1.08454	1.05819	1.07894	0.975722
18.861	1.12134	2.46666	1.43544	1.49178	1.38832	1.68977	1.72586	2.57447	1.2562	0.987753	1.61376	1.00568	0.608084	2.61943	2.89902	3.04945	3.24903	3.0529	1.07405	3.55686	2.86367	2.90636	1.41421	2.67395	1.58915	1.0848	4.2631	2.04347	2.32154	2.01626	1.3065	1.16928	1.36984	0.967285	0.972192	1.65819	1.53606	0.937196	0.598866	2.47326	1.11747	1.13166	1.14001	1.15044	1.09993	1.12253	1.10728	1.12768	1.03876
20.705	1.1425	2.26933	1.32372	1.36474	1.22684	1.51605	1.56966	2.39955	1.15445	0.892756	1.48596	0.926097	0.559862	2.41206	2.64857	2.7598	3.09227	2.69746	0.900028	3.13364	2.53841	2.61943	1.16712	2.39519	1.51058	0.884607	3.90578	1.90211	2.16678	1.8559	1.31027	1.22575	1.38653	0.963822	1.00732	1.54748	1.48511	0.785286	0.699821	2.27039	1.16854	1.17474	1.18045	1.18038	1.1382	1.14878	1.14591	1.15748	1.09138
22.7292	1.13385	2.02227	1.18304	1.2142	1.07531	1.32141	1.38984	2.17081	1.02513	0.768307	1.33042	0.833462	0.496955	2.16388	2.36411	2.42142	2.88371	2.30611	0.714385	2.66833	2.17652	2.298	0.914856	2.08305	1.41731	0.665741	3.50036	1.73302	1.97403	1.67094	1.28919	1.25253	1.36787	0.926023	1.0038	1.39374	1.40124	0.643095	0.758144	2.04433	1.18932	1.18229	1.18659	1.17874	1.14065	1.14273	1.1507	1.14844	1.10987
24.9513	1.07773	1.74346	1.02246	1.04869	0.939313	1.11662	1.19942	1.90098	0.875399	0.627153	1.15512	0.733315	0.421808	1.88844	2.07338	2.06893	2.63948	1.92647	0.538308	2.21653	1.82058	1.98072	0.689816	1.77269	1.31521	0.457476	3.0879	1.54999	1.76005	1.47735	1.24339	1.25038	1.31978	0.858835	0.954558	1.2093	1.29151	0.530487	0.761028	1.822	1.18173	1.16334	1.16717	1.15619	1.11803	1.1128	1.12858	1.11542	1.10237
27.3906	1.01232	1.49924	0.896022	0.920017	0.850634	0.955788	1.05188	1.65252	0.758788	0.525806	1.0123	0.632731	0.379571	1.64503	1.82846	1.76596	2.42158	1.62911	0.41794	1.85596	1.53926	1.7287	0.541977	1.52544	1.21253	0.312913	2.73796	1.4073	1.58603	1.33014	1.21464	1.25802	1.28919	0.807291	0.902597	1.0518	1.20522	0.464208	0.741015	1.66943	1.18755	1.16425	1.16807	1.15875	1.11727	1.10322	1.12446	1.10919	1.11455
30.0685	0.990731	1.34437	0.853602	0.875887	0.835694	0.886881	0.993092	1.48373	0.725921	0.51181	0.950172	0.535899	0.414273	1.48607	1.65422	1.54968	2.27591	1.44713	0.383757	1.62144	1.3699	1.57071	0.4975	1.37447	1.11094	0.263527	2.48542	1.35177	1.50401	1.27504	1.24669	1.31656	1.32258	0.816883	0.898596	0.973006	1.18946	0.442231	0.747228	1.63169	1.25218	1.23026	1.2342	1.23002	1.18325	1.15712	1.18359	1.17569	1.19219
33.0081	1.05079	1.30868	0.920663	0.941194	0.910248	0.934148	1.0447	1.42834	0.804641	0.609825	0.995323	0.44527	0.550053	1.44059	1.54493	1.42125	2.22789	1.37196	0.441871	1.50307	1.31069	1.49662	0.552596	1.31899	1.01382	0.305167	2.33281	1.40795	1.53931	1.33476	1.36464	1.44882	1.44416	0.912246	0.972058	1.00085	1.26942	0.45029	0.819131	1.71971	1.40309	1.38523	1.38914	1.39205	1.33922	1.29751	1.33113	1.33541	1.36048
36.2352	1.1865	1.36267	1.07821	1.09774	1.05857	1.0789	1.1843	1.4698	0.981486	0.805116	1.13033	0.354842	0.775488	1.48517	1.45113	1.33315	2.24389	1.34287	0.563007	1.4362	1.30602	1.44751	0.66588	1.30996	0.919281	0.390681	2.22924	1.55355	1.66574	1.48565	1.54904	1.63585	1.63114	1.07741	1.1083	1.10965	1.42404	0.4719	0.952137	1.89594	1.62469	1.60901	1.61214	1.62224	1.56455	1.50534	1.5491	1.5617	1.60057
39.7777	1.34035	1.4286	1.25432	1.27551	1.22517	1.24939	1.33881	1.53788	1.19028	1.02687	1.28672	0.262283	1.02444	1.549	1.30626	1.21589	2.23802	1.27366	0.682965	1.33224	1.27192	1.34394	0.762092	1.26967	0.830861	0.438804	2.10053	1.71469	1.80254	1.65287	1.73312	1.81726	1.81258	1.25229	1.24448	1.22762	1.58416	0.494768	1.08939	2.07893	1.85559	1.83713	1.83752	1.85329	1.79521	1.71948	1.77488	1.78326	1.84857
43.6665	1.42021	1.40505	1.34433	1.37249	1.32861	1.33918	1.40706	1.53239	1.3283	1.16406	1.36417	0.177349	1.18682	1.54152	1.06898	1.01725	2.11068	1.09931	0.717106	1.12666	1.13522	1.13217	0.759581	1.12966	0.756261	0.373401	1.88592	1.78977	1.8423	1.73425	1.82634	1.91378	1.89483	1.35285	1.29302	1.25428	1.65571	0.514787	1.14093	2.1705	2.00999	1.98434	1.97813	1.99735	1.94709	1.85929	1.9235	1.91182	2.01802
47.9356	1.34697	1.20849	1.26674	1.30867	1.29942	1.26073	1.312	1.36819	1.31287	1.13389	1.2818	0.130449	1.15135	1.41225	0.753854	0.73344	1.78832	0.814057	0.615502	0.81746	0.869985	0.818319	0.621954	0.870321	0.670093	0.200228	1.54041	1.69839	1.70365	1.64964	1.76245	1.8706	1.81179	1.31965	1.19495	1.10827	1.56882	0.53461	1.03421	2.10343	2.02289	1.99023	1.97187	1.99318	1.96152	1.8688	1.93338	1.89274	2.04575
52.622	1.11383	0.835043	1.02592	1.08838	1.13172	1.0134	1.06179	1.0399	1.14361	0.941736	1.03953	0.178864	0.860669	1.2184	0.407608	0.404099	1.27724	0.458891	0.386306	0.451798	0.506174	0.451394	0.37481	0.524258	0.538125	-0.0138675	1.06238	1.4424	1.3946	1.40145	1.5494	1.698	1.57461	1.16187	0.96881	0.785275	1.33071	0.565981	0.764732	1.89669	1.89473	1.8599	1.82399	1.8484	1.84509	1.75601	1.80846	1.74428	1.93317
57.7666	0.806966	0.412723	0.726542	0.811138	0.896838	0.704307	0.762378	0.654413	0.91001	0.685834	0.737115	0.270029	0.467086	1.00714	0.151818	0.150937	0.682749	0.176313	0.157587	0.170076	0.197794	0.169851	0.147635	0.222751	0.326618	-0.103867	0.549369	1.11921	1.02649	1.08644	1.27534	1.47305	1.27674	0.95819	0.716331	0.398334	1.03668	0.607606	0.429074	1.64429	1.69608	1.66503	1.60933	1.64001	1.66902	1.59156	1.62047	1.55079	1.74846
63.4141	0.558681	0.138906	0.506134	0.606858	0.703161	0.479131	0.54823	0.378218	0.732792	0.492197	0.514431	0.320204	0.194227	0.834634	0.0282603	0.0280809	0.239159	0.0335722	0.0312051	0.0318411	0.0381159	0.0318258	0.0284351	0.0544995	0.13071	-0.0762104	0.185209	0.86537	0.747793	0.838975	1.0596	1.29858	1.04203	0.808615	0.55203	0.144581	0.817508	0.622343	0.195165	1.43985	1.52942	1.50504	1.43221	1.47306	1.53075	1.46997	1.47005	1.41581	1.58975
69.6138	0.451317	0.0498659	0.438392	0.551774	0.628803	0.414171	0.491929	0.281675	0.690979	0.430273	0.442918	0.341705	0.101213	0.784623	0.00215686	0.00467152	0.0625889	0.00444248	0.00816226	0.00239892	0.00905919	0.00239925	0.002075	0.0108838	0.0368901	-0.0260062	0.0477739	0.772026	0.646304	0.748019	0.987136	1.25092	0.955821	0.779544	0.532283	0.0690412	0.74901	0.622799	0.126211	1.37181	1.47593	1.45618	1.37241	1.42706	1.50499	1.46231	1.4347	1.41114	1.53462
76.4196	0.502455	0.06431	0.537322	0.664433	0.699449	0.526128	0.609312	0.368712	0.806826	0.512617	0.529156	0.386632	0.142524	0.915789	0	0.00812852	0.0495021	0.00452531	0.0201006	0	0.0217847	0	0	0.0115601	0.0313609	-0.0198007	0.042921	0.8645	0.739506	0.837734	1.0841	1.35342	1.04124	0.8889	0.663448	0.125724	0.844286	0.63874	0.205546	1.48303	1.56315	1.54231	1.45591	1.52631	1.61462	1.58892	1.53988	1.55168	1.60864
83.8907	0.690549	0.158998	0.776585	0.916153	0.893298	0.793135	0.872419	0.625624	1.04813	0.711504	0.74864	0.457964	0.290676	1.2066	0	0.0450876	0.148443	0.0264033	0.093352	0	0.10746	0	0	0.0467495	0.106161	-0.0594116	0.152911	1.11173	0.993767	1.07761	1.31818	1.57152	1.26224	1.104	0.88999	0.340028	1.07434	0.640809	0.433531	1.71515	1.75477	1.72642	1.64684	1.73299	1.82304	1.81234	1.74877	1.7899	1.77559
92.0923	0.938085	0.302722	1.05672	1.20503	1.13032	1.11253	1.17538	0.967044	1.31341	0.937731	1.0139	0.527995	0.485902	1.54189	0	0.124972	0.359316	0.0770663	0.207233	0	0.258368	0	0	0.114106	0.252263	-0.138157	0.36637	1.4106	1.30157	1.36844	1.59107	1.81143	1.51581	1.33267	1.08122	0.662589	1.34171	0.614398	0.727313	1.95611	1.95144	1.91152	1.84666	1.9475	2.03548	2.03965	1.96006	2.0184	1.93964
101.096	1.10459	0.396704	1.21628	1.37515	1.28537	1.30814	1.35311	1.2	1.46179	1.05785	1.1759	0.569451	0.606447	1.74535	0	0.225827	0.549941	0.142	0.304423	0	0.410234	0	0	0.181381	0.387856	-0.206475	0.569236	1.60216	1.49405	1.55926	1.76216	1.94858	1.65595	1.45337	1.09328	0.885965	1.49498	0.615598	0.879377	2.11057	2.02406	1.97502	1.92736	2.04028	2.12924	2.15389	2.04291	2.10858	1.97851
110.979	1.07922	0.390239	1.1522	1.32324	1.2693	1.26873	1.30177	1.19407	1.40593	0.991706	1.13764	0.549399	0.588241	1.68704	0	0.299452	0.587994	0.18975	0.329801	0	0.477303	0	0	0.209367	0.428688	-0.219322	0.638055	1.56941	1.45436	1.54277	1.72686	1.89296	1.57813	1.38732	0.885406	0.890896	1.43646	0.648351	0.788106	2.08481	1.88399	1.83362	1.79951	1.91989	2.01717	2.07478	1.90532	1.98093	1.80849
121.829	0.850272	0.292603	0.888753	1.06011	1.09479	1.02199	1.04717	0.954038	1.16504	0.765485	0.914025	0.473685	0.44034	1.38771	0	0.315725	0.479781	0.197788	0.299717	0	0.446329	0	0	0.19326	0.378234	-0.184974	0.571494	1.31075	1.1905	1.32392	1.47901	1.64069	1.28495	1.15171	0.522659	0.70701	1.17902	0.669057	0.509965	1.84808	1.55065	1.50431	1.47717	1.58823	1.69928	1.80346	1.5614	1.65101	1.44736
133.74	0.488496	0.155647	0.557459	0.705694	0.852331	0.706795	0.729373	0.606214	0.854915	0.495857	0.615278	0.39406	0.221218	1.00934	0	0.270033	0.298398	0.164139	0.244916	0	0.340731	0	0	0.146469	0.276409	-0.129941	0.422878	0.939476	0.827272	1.01025	1.11396	1.27873	0.890414	0.861237	0.205237	0.46361	0.843354	0.616104	0.22725	1.45946	1.15169	1.11292	1.08958	1.15683	1.27675	1.4323	1.15062	1.23324	1.02196
146.815	0.185782	0.0531096	0.306381	0.414671	0.644893	0.465315	0.488858	0.316989	0.601065	0.297538	0.37746	0.346452	0.0310082	0.723912	0	0.194178	0.153329	0.110949	0.197366	0	0.226754	0	0	0.098064	0.185408	-0.0873441	0.283472	0.61091	0.521319	0.737422	0.770214	0.934946	0.556528	0.633934	0.0395841	0.291333	0.566243	0.502652	0.0635912	1.0689	0.831233	0.798793	0.77988	0.783078	0.901256	1.09632	0.826229	0.877623	0.680282
161.168	0.0345452	0.00889599	0.187552	0.261019	0.518135	0.351255	0.382916	0.167438	0.465896	0.209386	0.258704	0.324166	-0.0654617	0.582869	0	0.132133	0.0879514	0.069603	0.16955	0	0.157036	0	0	0.0684748	0.135396	-0.0669216	0.203871	0.418326	0.352362	0.583071	0.544172	0.701201	0.370994	0.530716	0.00308697	0.22805	0.414664	0.394815	0.0198495	0.809479	0.662167	0.636495	0.624849	0.565144	0.672316	0.890044	0.672272	0.672572	0.497469
176.925	0.0025499	0.00057033	0.16762	0.229957	0.45408	0.336294	0.384687	0.131982	0.445069	0.204347	0.235716	0.316161	-0.0804455	0.551877	0	0.104533	0.0930028	0.0525994	0.158112	0	0.146355	0	0	0.0616225	0.123983	-0.0623607	0.185606	0.36376	0.311395	0.550355	0.45164	0.598552	0.330478	0.533869	0	0.25427	0.377147	0.348426	0.0287207	0.725572	0.621616	0.605707	0.603885	0.510881	0.607066	0.838812	0.666757	0.62752	0.450738
194.222	0	0	0.195976	0.272194	0.408063	0.361433	0.432776	0.160056	0.491494	0.237901	0.255989	0.325832	-0.0698428	0.581821	0	0.108148	0.145519	0.0574646	0.143066	0	0.179084	0	0	0.0703646	0.140083	-0.0697184	0.210448	0.404142	0.348646	0.596842	0.457431	0.592595	0.385826	0.582146	0	0.314794	0.409158	0.353821	0.0553372	0.762979	0.636857	0.635648	0.644967	0.568025	0.656601	0.899775	0.730514	0.690432	0.473875
213.21	0	0	0.214242	0.327772	0.331965	0.35541	0.446584	0.201281	0.543364	0.255024	0.267564	0.331166	-0.0636023	0.598731	0	0.123318	0.209409	0.0706107	0.111535	0	0.222917	0	0	0.0819766	0.170875	-0.0888981	0.252851	0.475424	0.400128	0.652456	0.503374	0.619983	0.467465	0.592484	0	0.338311	0.449958	0.372049	0.0779093	0.822007	0.613486	0.632244	0.65058	0.654717	0.736573	0.985559	0.752127	0.776067	0.480137
234.054	0	0	0.17988	0.33012	0.206661	0.280228	0.373397	0.20029	0.531444	0.217156	0.231918	0.30584	-0.0739227	0.537758	0	0.127458	0.231228	0.0767346	0.064068	0	0.235807	0	0	0.0816995	0.182862	-0.101162	0.264561	0.50171	0.399272	0.647328	0.522668	0.608125	0.492327	0.50402	0	0.278512	0.439329	0.371222	0.0681072	0.810551	0.493296	0.52729	0.548091	0.669815	0.74551	0.986518	0.643954	0.784412	0.404588
256.936	0	0	0.103225	0.259352	0.0870727	0.15772	0.22501	0.135593	0.419482	0.13115	0.15186	0.238278	-0.0864171	0.390138	0	0.104056	0.19313	0.0632921	0.0235426	0	0.195681	0	0	0.0644113	0.1544	-0.0899889	0.218812	0.440022	0.321352	0.552859	0.471768	0.512707	0.419405	0.326786	0	0.159967	0.356096	0.336658	0.0194385	0.692754	0.290644	0.323029	0.338405	0.557427	0.625579	0.830581	0.403085	0.659082	0.246918
282.056	0	0	0.036738	0.146185	0.0178306	0.0571249	0.0891664	0.0587694	0.240413	0.0515841	0.0697811	0.140671	-0.0708896	0.210452	0	0.0604598	0.115288	0.0364186	0.00428001	0	0.116841	0	0	0.0370319	0.0933354	-0.0563035	0.130367	0.307537	0.18861	0.390034	0.355899	0.34525	0.259971	0.147257	0	0.0588125	0.228152	0.260246	-0.0320939	0.488399	0.112878	0.131518	0.138836	0.337153	0.385689	0.516407	0.167669	0.408418	0.0987048
309.631	0	0	0.00637423	0.0542148	0.00152216	0.0101955	0.0172768	0.0120724	0.0852988	0.00990876	0.0196863	0.0530242	-0.0333379	0.0727106	0	0.0226615	0.0459318	0.0133359	0.000275319	0	0.045779	0	0	0.0142204	0.0369801	-0.0227597	0.0512005	0.156695	0.0731733	0.206752	0.218194	0.168021	0.108317	0.037885	0	0.0105586	0.108844	0.15656	-0.0477162	0.265404	0.0215267	0.026129	0.0277526	0.132944	0.158189	0.212618	0.0338898	0.167967	0.019228
339.902	0	0	0.000389265	0.00995888	0	0.000683953	0.00135073	0.0010155	0.0149311	0.000760878	0.00290903	0.00982947	-0.00692044	0.0127385	0	0.00412514	0.00891581	0.00236164	0	0	0.00874676	0	0	0.00268326	0.00711157	-0.00442831	0.00979484	0.0526882	0.0139518	0.0732704	0.111153	0.0520477	0.0218761	0.00467403	0	0.000712904	0.0367082	0.0723469	-0.0356387	0.109055	0.0016267	0.00212662	0.00228253	0.0255818	0.0315249	0.042373	0.00283759	0.0335843	0.00149611
373.132	0	0	0	0.000722574	0	0	0	0	0.00082947	0	0.000155204	0.000622655	-0.000467451	0.00077786	0	0.000288523	0.000720839	0.000157575	0	0	0.00066611	0	0	0.000203672	0.000556995	-0.000353323	0.000760666	0.00884226	0.00104704	0.0130342	0.0568452	0.00800963	0.00184911	0.00010745	0	0	0.00997054	0.034341	-0.0243704	0.0443115	0	0	0	0.00188956	0.00253859	0.00336566	0	0.00268127	0
409.611	0	0	0	0	0	0	0	0	0	0	0	0	0	0	0	0	0	0	0	0	0	0	0	0	0	0	0	0.000576942	0	0.000888868	0.0446116	0.000428775	0	0	0	0	0.00516735	0.0278981	-0.0227308	0.0330655	0	0	0	0	0	0	0	0	0
449.657	0	0	0	0	0	0	0	0	0	0	0	0	0	0	0	0	0	0	0	0	0	0	0	0	0	0	0	0	0	0	0.0571661	0	0	0	0	0	0.00635179	0.0359311	-0.0295794	0.0422829	0	0	0	0	0	0	0	0	0
493.617	0	0	0	0	0	0	0	0	0	0	0	0	0	0	0	0	0	0	0	0	0	0	0	0	0	0	0	0	0	0	0.0785205	0	0	0	0	0	0.0087245	0.0493532	-0.0406287	0.0580777	0	0	0	0	0	0	0	0	0
541.876	0	0	0	0	0	0	0	0	0	0	0	0	0	0	0	0	0	0	0	0	0	0	0	0	0	0	0	0	0	0	0.0863221	0	0	0	0	0	0.00959134	0.0542568	-0.0446655	0.0638482	0	0	0	0	0	0	0	0	0
594.852	0	0	0	0	0	0	0	0	0	0	0	0	0	0	0	0	0	0	0	0	0	0	0	0	0	0	0	0	0	0	0.0636767	0	0	0	0	0	0.00707519	0.0400233	-0.0329481	0.0470985	0	0	0	0	0	0	0	0	0
653.008	0	0	0	0	0	0	0	0	0	0	0	0	0	0	0	0	0	0	0	0	0	0	0	0	0	0	0	0	0	0	0.0298686	0	0	0	0	0	0.00331873	0.0187736	-0.0154549	0.0220923	0	0	0	0	0	0	0	0	0
716.849	0	0	0	0	0	0	0	0	0	0	0	0	0	0	0	0	0	0	0	0	0	0	0	0	0	0	0	0	0	0	0.00645707	0	0	0	0	0	0.000717452	0.00405852	-0.00334107	0.00477597	0	0	0	0	0	0	0	0	0
786.932	0	0	0	0	0	0	0	0	0	0	0	0	0	0	0	0	0	0	0	0	0	0	0	0	0	0	0	0	0	0	0.000573589	0	0	0	0	0	6.37321e-05	0.000360523	-0.000296791	0.000424255	0	0	0	0	0	0	0	0	0
863.866	0	0	0	0	0	0	0	0	0	0	0	0	0	0	0	0	0	0	0	0	0	0	0	0	0	0	0	0	0	0	0	0	0	0	0	0	0	0	0	0	0	0	0	0	0	0	0	0	0
948.322	0	0	0	0	0	0	0	0	0	0	0	0	0	0	0	0	0	0	0	0	0	0	0	0	0	0	0	0	0	0	0	0	0	0	0	0	0	0	0	0	0	0	0	0	0	0	0	0	0
1041.03	0	0	0	0	0	0	0	0	0	0	0	0	0	0	0	0	0	0	0	0	0	0	0	0	0	0	0	0	0	0	0	0	0	0	0	0	0	0	0	0	0	0	0	0	0	0	0	0	0
1142.81	0	0	0	0	0	0	0	0	0	0	0	0	0	0	0	0	0	0	0	0	0	0	0	0	0	0	0	0	0	0	0	0	0	0	0	0	0	0	0	0	0	0	0	0	0	0	0	0	0
1254.54	0	0	0	0	0	0	0	0	0	0	0	0	0	0	0	0	0	0	0	0	0	0	0	0	0	0	0	0	0	0	0	0	0	0	0	0	0	0	0	0	0	0	0	0	0	0	0	0	0
1377.19	0	0	0	0	0	0	0	0	0	0	0	0	0	0	0	0	0	0	0	0	0	0	0	0	0	0	0	0	0	0	0	0	0	0	0	0	0	0	0	0	0	0	0	0	0	0	0	0	0
1511.83	0	0	0	0	0	0	0	0	0	0	0	0	0	0	0	0	0	0	0	0	0	0	0	0	0	0	0	0	0	0	0	0	0	0	0	0	0	0	0	0	0	0	0	0	0	0	0	0	0
1659.63	0	0	0	0	0	0	0	0	0	0	0	0	0	0	0	0	0	0	0	0	0	0	0	0	0	0	0	0	0	0	0	0	0	0	0	0	0	0	0	0	0	0	0	0	0	0	0	0	0
1821.88	0	0	0	0	0	0	0	0	0	0	0	0	0	0	0	0	0	0	0	0	0	0	0	0	0	0	0	0	0	0	0	0	0	0	0	0	0	0	0	0	0	0	0	0	0	0	0	0	0
greater than 2000
Note on sample numbers	example: JC241_013_PC2_SPT_0-1	Expedition	JC241
Comprised on expedition_sample_core number_split		Sample	013
		core number	push core 2	PC = Pushcore, GC = gravity core, MC = multicore
		Split	0-1 cm
[truncated: 20 more columns]

## Sheet: SedimentMacrofauna
Station Number	Area	Annelida	Arthropoda	Bryozoa	Echinodermata	Metazoa indet.	Mollusca	Nemertea	Priapulida	Total
JC241_016	OMCO Control	13	15	0	2	0	10	0	0	40
JC241_018	OMCO Control	18	8	0	2	1	4	0	0	33
JC241_022	OMCO Control	19	15	0	1	1	7	0	0	43
JC241_026	OMCO Control	33	25	1	0	0	15	1	1	76
JC241_029	OMCO Control	26	23	0	1	0	7	0	0	57
JC241_088	OMCO Control	21	16	0	2	2	11	0	0	52
JC241_033	OMCO Disturbed	13	12	0	0	0	6	0	0	31
JC241_061	OMCO Disturbed	37	15	1	0	0	5	0	0	58
JC241_065	OMCO Disturbed	34	13	0	0	1	10	0	0	58
JC241_067	OMCO Disturbed	21	13	0	1	0	3	0	0	38
JC241_070	OMCO Disturbed	25	10	0	2	1	4	0	0	42
JC241_072	OMCO Disturbed	15	8	0	2	2	1	0	0	28
JC241_077	OMCO Disturbed	21	15	0	3	0	7	0	0	46
JC241_078	OMCO Disturbed	16	17	0	2	0	3	0	0	38
JC241_079	OMCO Disturbed	26	14	0	0	0	3	0	0	43
JC241_083	OMCO Disturbed	4	27	0	0	0	4	0	0	35
JC241_084	OMCO Disturbed	27	26	0	1	0	13	0	0	67
JC241_085	OMCO Disturbed	16	13	0	1	0	6	0	0	36
JC241_087	OMCO Disturbed	12	19	0	4	1	7	0	0	43
		All number of individuals per 0.25m2 boxcore

## Sheet: NoduleMacrofauna
Station Number	Area	Annelida	Arthropoda	Brachiopoda	Bryozoa	Chordata	Cnidaria	Echinodermata	Entoprocta	Mollusca	Nemertea	Porifera	Total
JC241_016	OMCO Control	3	0	2	3	0	1	0	4	0	0	0	13
JC241_018	OMCO Control	2	0	1	1	0	3	0	0	0	0	3	10
JC241_022	OMCO Control	1	1	0	0	0	2	0	0	0	0	0	4
JC241_026	OMCO Control	1	0	0	2	0	1	0	0	0	0	1	5
JC241_029	OMCO Control	1	0	0	4	0	4	0	0	0	0	3	12
JC241_088	OMCO Control	4	0	6	3	1	3	1	0	0	0	0	18
JC241_033	OMCO Disturbed	1	0	2	4	0	1	0	0	0	0	0	8
JC241_061	OMCO Disturbed	1	0	0	2	0	7	0	0	0	0	2	12
JC241_067	OMCO Disturbed	2	0	1	6	1	4	1	0	1	0	6	22
JC241_070	OMCO Disturbed	0	0	0	1	0	5	0	0	0	0	0	6
JC241_077	OMCO Disturbed	1	2	0	4	1	4	0	0	0	1	2	15
JC241_078	OMCO Disturbed	0	0	1	3	1	0	0	0	0	0	1	6
JC241_079	OMCO Disturbed	2	0	0	1	0	4	0	0	0	0	0	7
JC241_083	OMCO Disturbed	1	0	0	4	0	6	0	0	0	0	1	12
JC241_084	OMCO Disturbed	4	0	1	3	0	1	0	0	0	0	1	10
JC241_085	OMCO Disturbed	4	0	2	1	0	7	0	0	0	0	2	16
JC241_087	OMCO Disturbed	4	0	2	8	0	3	0	0	1	1	9	28
JC241_065	OMCO Disturbed	0	0	0	0	0	0	0	0	0	0	0	0
JC241_072	OMCO Disturbed	0	0	0	0	0	0	0	0	0	0	0	0
		All number of individuals per 0.25m2 boxcore

## Sheet: Microbes
Sample station	Deployment	Cube #	Position	Depth (m)	Latitude	Longitude	Time deployed (UTC)	Time sampled (UTC)	Total assimilation rate (mg C m-2 d-1)	Microbial biomass (mg C m-2)	Function (ratio assimilation to biomass)
JC241_69	AKS343_Cube 1	1	On track	4726	13o 44.17678N	126o 13.22639W	13:17	10:05	0.0259759	31.6353	0.000821103
JC241_69	AKS343_Cube 2	2	Off track	4726	13o 44.18736N	126o 13.21625W	14:15	11:10	0.0106124	27.8008	0.000381731
JC241_69	AKS343_Cube 3	3	Off track	4727	13o 44.18188N	126o 13.21997W	14:37	10:41	0.0139511	77.0113	0.000181156
JC241_69	AKS343_Cube 4	4	On track	4727	13o 44.19466N	126o 13.22721W	13:45	09:35	0.0377366	153.703	0.000245516

## Sheet: Megafauna
Cruise_ID	Station	Dive	disturbance_type	Transect	number_images	area_m2	total_abundance (megafauna >20 mm size)	density_megafauna_no m-2	total_abundance_xenophyophores (>10 mm)	density_xeno_no m-2
JC241	JC241-059 / JC241-060	403 / 404	control	C1	560	347.219	109	0.310708	848	7.0952
JC241	JC241-062	405	control	C2	548	318.888	111	0.347484	741	6.67968
JC241	JC241-062	405	control	C3	542	325.093	113	0.343386	854	7.06509
JC241	JC241-062	405	control	C4	510	282.305	87	0.303495	765	7.0316
JC241	JC241-059	403	track	A1	652	375.295	34	0.0903965	652	4.27246
JC241	JC241-059	403	track	A2	344	201.319	11	0.0543203	511	5.30445
JC241	JC241-059	403	track	A3	450	236.147	22	0.0922783	491	4.42884
JC241	JC241-082	409	track	A4	658	370.119	26	0.0696157	772	5.22859
JC241	JC241-082	409	plume	B1	478	281.343	151	0.537744	675	8.00843
JC241	JC241-082	409	plume	B2	542	298.334	209	0.695085	661	5.98443
JC241	JC241-082	409	plume	B3	512	335.028	155	0.461934	996	7.65649
JC241	JC241-082	409	plume	B4	622	321.824	219	0.678005	873	7.73953
GR7801	CR03, CR04, CR06, CR08	NA	1978	CR03, CR04, CR06, CR08	48	208.492	78	0.374115	NA	NA
GR7801	CR05	NA	1978	CR05	70	340.781	146	0.428427	NA	NA
GR7801	CR07	NA	1978	CR07	32	165.589	76	0.458968	NA	NA
GR7804	CR01	NA	1978	CR01	350	1555.54	531	0.341361	NA	NA
JC241	JC241-059	403	propulsion.track	S_01	NA	1006	191	0.19	NA	NA
JC241	JC241-059	403	propulsion.track	S_02	NA	1002	150	0.15	NA	NA
JC241	JC241-059	403	propulsion.track	S_03	NA	1004	141	0.14	NA	NA
JC241	JC241-059	403	propulsion.track	S_04	NA	1038	176	0.17	NA	NA
JC241	JC241-059	403	propulsion.track	S_05	NA	1006	171	0.17	NA	NA
JC241	JC241-059	403	propulsion.track	S_06	NA	1006	181	0.18	NA	NA
JC241	JC241-059	403	propulsion.track	S_07	NA	1022	133	0.13	NA	NA
JC241	JC241-059	403	propulsion.track	S_08	NA	1010	313	0.31	NA	NA
JC241	JC241-059	403	propulsion.track	S_09	NA	1012	152	0.15	NA	NA
JC241	JC241-059	403	propulsion.track	S_10	NA	1004	161	0.16	NA	NA
JC241	JC241-059	403	propulsion.track	S_11	NA	1020	122	0.12	NA	NA
JC241	JC241-059	403	propulsion.track	S_12	NA	1020	255	0.25	NA	NA

## Sheet: MeiofaunalForaminifera
Campaign	Station	ROVDive	Sample_Type	Date_UTC_dd_mm_yyyy	Time_UTC_hh_mm	ColourCore	Disturbance_type	Live_Dead	Total_Individuals	Species_Richness	Shannon	Pielou_Evenness	Fisher_Alpha	density_cm2	AMM_001	AMM_002	AMM_003	AMM_004	AMM_005	AMM_006	AMM_007	AST_001	AST_002	AST_003	AST_004	BAC_001	BAC_002	BAC_003	BAC_004	CHN_001	CHN_002	CHN_003	CHN_004	CHN_005	CHN_006	CHN_007	CHN_008	CHN_010	CHN_011	CHN_012	CHN_013	CHN_014	CHN_015	CHN_016	CHN_017	CHN_018	CHN_019	CHN_020	FLK_001
JC241	JC241-089	ROV Dive 411	ROV Push Core	2023-03-12	15:13:00	yellowstripe	Control	L	310	115	4.22599	0.890633	66.1797	10.9657	7	1	1	0	0	0	0	0	0	0	0	0	0	0	0	0	0	0	0	0	0	0	0	0	0	0	0	0	0	0	0	0	0	0	5
JC241	JC241-089	ROV Dive 411	ROV Push Core	2023-03-12	16:59:00	green3	Control	L	254	119	4.41663	0.92415	87.2583	8.98479	2	3	0	0	2	0	0	1	0	0	0	1	0	0	0	0	0	0	0	1	0	0	0	0	0	0	0	0	0	0	0	0	0	0	8
JC241	JC241-089	ROV Dive 411	ROV Push Core	2023-03-12	14:58:00	red3	Control	L	307	113	4.29175	0.907849	64.5736	10.8596	4	5	0	0	4	0	0	0	0	0	0	0	0	0	0	0	0	0	0	0	0	0	0	0	0	0	0	1	0	0	0	0	0	0	0
JC241	JC241-089	ROV Dive 411	ROV Push Core	2023-03-12	17:03:00	blue1	Control	L	273	106	4.1724	0.894705	63.6286	9.65688	6	7	0	0	7	0	0	0	0	0	0	0	0	0	0	0	0	0	0	0	0	0	1	0	0	1	0	0	0	0	0	0	0	0	0
JC241	JC241-089	ROV Dive 411	ROV Push Core	2023-03-12	16:51:00	green1	Control	L	420	136	4.4151	0.898719	69.8039	14.8567	4	1	0	2	19	0	1	0	0	0	0	0	1	1	1	0	0	0	0	0	0	0	1	0	0	1	0	0	0	0	0	1	0	0	0
JC241	JC241-089	ROV Dive 411	ROV Push Core	2023-03-12	14:55:00	red2	Control	L	309	109	3.89859	0.831018	60.0132	10.9303	2	3	0	1	1	0	0	0	0	0	0	0	0	1	1	0	0	0	0	0	1	0	1	1	0	1	0	0	1	0	0	0	0	0	0
JC241	JC241-013	ROV dive 399	ROV Push Core	2023-02-16	07:01:00	blue3	Plume	L	207	99	4.28231	0.931925	74.4406	7.32225	0	6	0	3	5	0	0	1	0	0	0	0	0	0	0	0	0	0	0	0	0	0	1	0	0	1	0	1	0	0	0	1	0	1	0
JC241	JC241-069	ROV Dive 406	ROV Push Core	2023-03-04	14:50:00	blue2	Plume	L	705	182	4.56893	0.877964	79.501	24.9381	2	3	0	0	0	0	0	0	1	0	0	0	0	0	0	0	0	0	0	0	0	0	0	0	0	0	0	0	0	0	0	0	0	0	6
JC241	JC241-069	ROV Dive 406	ROV Push Core	2023-03-04	14:56:00	green1	Plume	L	331	125	4.45106	0.921867	73.1125	11.7085	2	1	0	0	3	0	0	0	0	0	0	1	0	0	0	2	2	1	0	0	0	0	0	0	0	0	0	0	0	0	0	0	0	0	13
JC241	JC241-069	ROV Dive 406	ROV Push Core	2023-03-04	14:59:00	red1	Plume	L	78	53	3.80015	0.957147	72.7253	2.75911	0	1	0	0	1	0	0	0	0	0	0	0	0	0	0	0	0	0	0	0	1	0	1	0	0	0	0	0	0	0	0	0	0	0	1
JC241	JC241-073	ROV Dive 407	ROV Push Core	2023-03-06	10:08:00	red1	Plume	L	146	68	3.71487	0.880405	49.5118	5.16449	0	0	0	0	3	0	0	1	0	0	0	0	0	0	0	1	0	0	0	0	0	0	1	1	0	0	0	0	0	0	0	0	0	0	0
JC241	JC241-073	ROV Dive 407	ROV Push Core	2023-03-06	09:03:00	yellow1	Plume	L	248	96	4.14787	0.908755	57.4598	8.77255	0	0	0	0	8	0	0	1	0	0	0	0	0	0	0	0	0	0	0	0	1	0	1	0	0	1	0	1	1	1	0	0	0	0	0
JC241	JC241-013	ROV dive 399	ROV Push Core	2023-02-16	06:14:00	green1	Track	L	160	80	3.81918	0.871555	63.6724	5.65971	0	2	0	5	5	0	0	0	0	0	0	0	0	0	0	0	0	0	0	1	0	0	1	0	0	1	0	1	0	0	0	0	0	0	0
JC241	JC241-069	ROV Dive 406	ROV Push Core	2023-03-04	15:41:00	white1	Track	L	422	129	4.34099	0.893242	63.356	14.9275	1	0	0	2	0	0	0	0	0	0	0	0	0	0	0	0	0	0	0	0	0	0	0	0	0	0	0	0	0	0	0	0	0	0	5
JC241	JC241-069	ROV Dive 406	ROV Push Core	2023-03-04	16:12:00	green2	Track	L	161	75	3.91426	0.906606	54.6205	5.69508	0	0	0	0	2	0	0	0	0	0	0	0	1	0	0	0	0	0	0	1	0	0	0	0	1	1	0	0	0	0	0	0	0	0	0
JC241	JC241-069	ROV Dive 406	ROV Push Core	2023-03-04	16:14:00	green3	Track	L	69	45	3.60788	0.947779	56.1362	2.44075	0	0	0	0	1	0	0	0	0	0	0	0	1	0	0	0	0	0	0	0	0	0	0	0	0	0	0	0	0	0	0	0	0	0	0
JC241	JC241-069	ROV Dive 406	ROV Push Core	2023-03-04	16:08:00	white3	Track	L	162	69	3.79979	0.897425	45.4423	5.73046	0	0	0	0	6	0	0	0	0	0	0	0	0	0	0	0	0	0	0	0	0	0	1	0	0	1	1	1	0	0	0	0	0	0	0
JC241	JC241-073	ROV Dive 407	ROV Push Core	2023-03-06	02:02:00	blue3	Track	L	156	83	4.18527	0.947142	72.0151	5.51822	1	1	0	2	3	0	0	0	0	0	1	0	0	0	0	0	0	0	0	0	0	0	1	0	0	0	0	0	0	0	0	0	0	0	0
															Columns represent foraminiferal species
[truncated: 836 more columns]
